# Supplementary material for: Novel molecular components involved in callose-mediated Arabidopsis defense against Salmonella enterica and Escherichia coli O157:H7
Source: BMC Plant Biol. 2020 Jan 8;20:16. doi: 10.1186/s12870-019-2232-x (PMC6950905; doi:10.1186/s12870-019-2232-x)
Supplement: Supplementary file 2 — Additional file 2. Relative gene expression analysis (mock- versus SL1344-treated leaves) using Log2 Fold Change and Z-ratio methods. Gene expression for each gene was calculated based on an average of three biological replicates. A total of 541 array probes corresponding to 585 genes were identified as differentially expessed based on Z-ratio analysis (the extreme 2% of up or down-regulated). Genes hilightes in bold had their expression evaluated by RT-qPCR. [file 12870_2019_2232_MOESM2_ESM.xlsx]

## Sheet: Table S1
	Table S1. Relative gene expression analysis (mock- versus SL1344-treated leaves) using Log2 Fold Change and Z-ratio methods. Gene expression for each gene was calculated based on an average of three biological replicates. A total of 541 array probes corresponding to 585 genes were identified as differentially expessed based on Z-ratio analysis (the extreme 2% of up or down-regulated). Genes hilig…
	TAIR Annotation Data						Total Significant			244		541	296	245
	Probe	Gene	Chart Label	Primary Gene Symbol	Annotation			Log Avg Expression		Log2 Fold Change	Z Ratio	Z-ratio Significant?
								Mock	SL1344			Either	Up	Down
	264616_at	AT2G17740	AT2G17740		DC1 domain-containing protein			185.159	1096.14	2.56559	8.39204	Y	Y	-
	263228_at	AT1G30700	AT1G30700		FAD-binding domain-containing protein			46.0739	252.854	2.45628	8.20207	Y	Y	-
	252511_at	AT3G46280	AT3G46280		protein kinase-related			117.583	609.831	2.37473	7.80611	Y	Y	-
	266992_at	AT2G39200	MLO12	MILDEW RESISTANCE LOCUS O 12 (MLO12)	MLO12 (MILDEW RESISTANCE LOCUS O 12); calmodulin binding			125.514	642.638	2.35616	7.73501	Y	Y	-
	266967_at	AT2G39530	AT2G39530		integral membrane protein, putative			174.264	863.57	2.30904	7.53367	Y	Y	-
	246228_at	AT4G36430	AT4G36430		peroxidase, putative			34.7553	158.941	2.19319	7.35011	Y	Y	-
	248703_at	AT5G48430	AT5G48430		aspartic-type endopeptidase/ pepsin A			34.8346	158.651	2.18726	7.32981	Y	Y	-
	251832_at	AT3G55150	ATEXO70H1	exocyst subunit EXO70 family protein H1 (ATEXO70H1)	ATEXO70H1 (exocyst subunit EXO70 family protein H1); protein binding			32.1957	134.822	2.06611	6.93094	Y	Y	-
	260978_at	AT1G53540	AT1G53540		17.6 kDa class I small heat shock protein (HSP17.6C-CI) (AA 1-156)			17.4931	68.3904	1.96701	6.67488	Y	Y	-
	249459_at	AT5G39580	AT5G39580		peroxidase, putative			246.113	949.211	1.94741	6.26829	Y	Y	-
	248037_at	AT5G55930	OPT1	OLIGOPEPTIDE TRANSPORTER 1 (OPT1)	ATOPT1 (oligopeptide transporter 1); oligopeptide transporter			156.114	599.383	1.94088	6.30486	Y	Y	-
	258100_at	AT3G23550	AT3G23550		MATE efflux family protein			204.562	782.222	1.93504	6.25034	Y	Y	-
	267384_at	AT2G44370	AT2G44370		DC1 domain-containing protein			68.6159	257.043	1.90539	6.29089	Y	Y	-
	250351_at	AT5G12030	AT-HSP17.6A	ARABIDOPSIS THALIANA HEAT SHOCK PROTEIN 17.6A (AT-HSP17.6A)	AT-HSP17.6A (Arabidopsis thaliana heat shock protein 17.6A)			20.2565	75.4179	1.89652	6.41803	Y	Y	-
	266975_at	AT2G39380	ATEXO70H2	EXOCYST SUBUNIT EXO70 FAMILY PROTEIN H2 (ATEXO70H2)	ATEXO70H2 (EXOCYST SUBUNIT EXO70 FAMILY PROTEIN H2); protein binding			30.2176	111.977	1.88974	6.34364	Y	Y	-
	256181_at	AT1G51820	AT1G51820		leucine-rich repeat protein kinase, putative			35.9459	128.688	1.83998	6.15328	Y	Y	-
	267238_at	AT2G44130	AT2G44130		kelch repeat-containing F-box family protein			98.5493	352.464	1.83856	6.01863	Y	Y	-
	246238_at	AT4G36670	AT4G36670		mannitol transporter, putative			258.714	910.597	1.81546	5.81637	Y	Y	-
	247297_at	AT5G64100	AT5G64100		peroxidase, putative			19.0464	67.0095	1.81485	6.1502	Y	Y	-
	265208_at	AT2G36690	AT2G36690		oxidoreductase, 2OG-Fe(II) oxygenase family protein			79.086	266.925	1.75494	5.76464	Y	Y	-
	245779_at	AT1G73510	AT1G73510		unknown protein			13.779	46.4798	1.75413	5.98689	Y	Y	-
	266590_at	AT2G46240	BAG6	BCL-2-ASSOCIATED ATHANOGENE 6 (BAG6)	BAG6 (ARABIDOPSIS THALIANA BCL-2-ASSOCIATED ATHANOGENE 6); calmodulin binding / protein binding			21.8868	72.5998	1.7299	5.84552	Y	Y	-
	258468_at	AT3G06070	AT3G06070		similar to unknown protein [Arabidopsis thaliana] (TAIR:AT5G19190.1); similar to unnamed protein product [Vitis vinifera] (GB:CAO71112.1)			77.3889	254.102	1.71521	5.63331	Y	Y	-
	249045_at	AT5G44380	AT5G44380		FAD-binding domain-containing protein			52.4583	170.754	1.70267	5.64105	Y	Y	-
	254819_at	AT4G12500	AT4G12500		protease inhibitor/seed storage/lipid transfer protein (LTP) family protein			1175.63	3816.52	1.69882	5.22768	Y	Y	-
	259502_at	AT1G15670	AT1G15670		kelch repeat-containing F-box family protein			237.955	759.544	1.67445	5.35107	Y	Y	-
	256245_at	AT3G12580	HSP70	heat shock protein 70 (HSP70)	HSP70 (heat shock protein 70); ATP binding			266.286	842.876	1.66234	5.29572	Y	Y	-
	252515_at	AT3G46230	HSP17.4	HEAT SHOCK PROTEIN 17.4 (HSP17.4)	ATHSP17.4 (Arabidopsis thaliana heat shock protein 17.4)			22.9518	72.4859	1.65909	5.60034	Y	Y	-
	261198_at	AT1G12940	ATNRT2.5	nitrate transporter2.5 (ATNRT2.5)	ATNRT2.5 (NITRATE TRANSPORTER2.5); nitrate transmembrane transporter			62.5296	191.522	1.6149	5.3221	Y	Y	-
	248118_at	AT5G55050	AT5G55050		GDSL-motif lipase/hydrolase family protein			189.705	580.663	1.61394	5.17596	Y	Y	-
	256170_at	AT1G51790	AT1G51790		kinase			192.801	586.435	1.60486	5.14322	Y	Y	-
	254060_at	AT4G25350	SHB1	SHORT HYPOCOTYL UNDER BLUE1 (SHB1)	SHB1 (SHORT HYPOCOTYL UNDER BLUE1)			26.5376	80.1466	1.5946	5.36392	Y	Y	-
	257264_at	AT3G22060	AT3G22060		receptor protein kinase-related			254.025	759.702	1.58046	5.02534	Y	Y	-
	247540_at	AT5G61590	AT5G61590		AP2 domain-containing transcription factor family protein			101.893	300.523	1.56042	5.07528	Y	Y	-
	256169_at	AT1G51800	AT1G51800		leucine-rich repeat protein kinase, putative			236.616	687.908	1.53967	4.89676	Y	Y	-
	249862_at	AT5G22920	AT5G22920		zinc finger (C3HC4-type RING finger) family protein			110.418	318.809	1.52972	4.96128	Y	Y	-
	260248_at	AT1G74310	ATHSP101	ARABIDOPSIS THALIANA HEAT SHOCK PROTEIN 101 (ATHSP101)	ATHSP101 (HEAT SHOCK PROTEIN 101); ATP binding / ATPase			130.017	375.207	1.52898	4.93777	Y	Y	-
	264574_at	AT1G05300	ZIP5	ZINC TRANSPORTER 5 PRECURSOR (ZIP5)	ZIP5 (ZINC TRANSPORTER 5 PRECURSOR); cation transmembrane transporter			83.0106	238.077	1.52006	4.96542	Y	Y	-
	250680_at	AT5G06570	AT5G06570		hydrolase			39.4088	111.527	1.50081	4.99633	Y	Y	-
	255595_at	AT4G01700	AT4G01700		chitinase, putative			425.083	1202.96	1.50077	4.69001	Y	Y	-
	248657_at	AT5G48570	ROF2	(ROF2)	peptidyl-prolyl cis-trans isomerase, putative / FK506-binding protein, putative			25.1606	71.105	1.49879	5.04728	Y	Y	-
	265660_at	AT2G25470	AtRLP21	Receptor Like Protein 21 (AtRLP21)	leucine-rich repeat family protein			51.4646	143.384	1.47823	4.88575	Y	Y	-
	249628_at	AT5G37590	AT5G37590		protein binding			112.857	312.484	1.46929	4.75445	Y	Y	-
	267436_at	AT2G19190	FRK1	FLG22-INDUCED RECEPTOR-LIKE KINASE 1 (FRK1)	FRK1 (FLG22-INDUCED RECEPTOR-LIKE KINASE 1); kinase			476.662	1297.26	1.44443	4.48504	Y	Y	-
	266184_s_at	AT3G54700;AT2G38940	ATPT2	AT3G54700: ; AT2G38940: ARABIDOPSIS THALIANA PHOSPHATE TRANSPORTER 2 (ATPT2)	[AT3G54700, carbohydrate transmembrane transporter/ phosphate transmembrane transporter/ sugar:hydrogen ion symporter];[AT2G38940, ATPT2 (PHOSPHATE TRANSPORTER 2); carbohydrate transmembrane transporter/ phosphate transmembrane transporter/ sugar:hydrogen ion symporter]			79.6099	216.531	1.44355	4.7125	Y	Y	-
	255110_at	AT4G08770	AT4G08770		peroxidase, putative			37.3549	101.592	1.44341	4.80944	Y	Y	-
	260287_at	AT1G80440	AT1G80440		kelch repeat-containing F-box family protein			118.182	317.788	1.42705	4.60592	Y	Y	-
	247215_at	AT5G64905	PROPEP3	Elicitor peptide 3 precursor (PROPEP3)	PROPEP3 (Elicitor peptide 3 precursor)			51.6557	138.775	1.42574	4.70806	Y	Y	-
	252309_at	AT3G49340	AT3G49340		cysteine proteinase, putative			52.9147	142.116	1.42533	4.70356	Y	Y	-
	253999_at	AT4G26200	ACS7	1-AMINO-CYCLOPROPANE-1-CARBOXYLATE SYNTHASE 7 (ACS7)	ACS7 (1-Amino-cyclopropane-1-carboxylate synthase 7); 1-aminocyclopropane-1-carboxylate synthase			67.9368	181.699	1.41929	4.65099	Y	Y	-
	263150_at	AT1G54050	AT1G54050		17.4 kDa class III heat shock protein (HSP17.4-CIII)			110.792	290.772	1.39203	4.49601	Y	Y	-
	261135_at	AT1G19610	PDF1.4	(PDF1.4)	LCR78/PDF1.4 (Low-molecular-weight cysteine-rich 78)			60.2224	157.487	1.38686	4.55704	Y	Y	-
	254905_at	AT4G11170	AT4G11170		disease resistance protein (TIR-NBS-LRR class), putative			47.2635	123.388	1.3844	4.57994	Y	Y	-
	267034_at	AT2G38310	AT2G38310		similar to unknown protein [Arabidopsis thaliana] (TAIR:AT5G05440.1); similar to unnamed protein product [Vitis vinifera] (GB:CAO48777.1); contains InterPro domain Bet v I allergen; (InterPro:IPR000916); contains InterPro domain Streptomyces cyclase/dehydrase (InterPro:IPR005031)			197.033	513.395	1.38163	4.38676	Y	Y	-
	248332_at	AT5G52640	ATHSP90.1	HEAT SHOCK PROTEIN 90.1 (ATHSP90.1)	HSP81-1 (HEAT SHOCK PROTEIN 81-1); ATP binding / unfolded protein binding			167.85	436.774	1.37971	4.40092	Y	Y	-
	254410_at	AT4G21410	AT4G21410		protein kinase family protein			31.509	81.7858	1.37608	4.60405	Y	Y	-
	246366_at	AT1G51850	AT1G51850		leucine-rich repeat protein kinase, putative			108.978	281.132	1.36722	4.41435	Y	Y	-
	254673_at	AT4G18430	AtRABA1e	Arabidopsis Rab GTPase homolog A1e (AtRABA1e)	AtRABA1e (Arabidopsis Rab GTPase homolog A1e); GTP binding			66.7439	170.483	1.35292	4.4292	Y	Y	-
	256787_at	AT3G13790	ATBFRUCT1	(ATBFRUCT1)	ATBFRUCT1/ATCWINV1 (ARABIDOPSIS THALIANA CELL WALL INVERTASE 1); beta-fructofuranosidase/ hydrolase, hydrolyzing O-glycosyl compounds			637.973	1625.85	1.34962	4.12743	Y	Y	-
	247532_at	AT5G61560	AT5G61560		protein kinase family protein			86.5418	219.758	1.34445	4.36716	Y	Y	-
	246884_at	AT5G26220	AT5G26220		ChaC-like family protein			20.9912	53.0089	1.33645	4.52253	Y	Y	-
	266983_at	AT2G39400	AT2G39400		hydrolase, alpha/beta fold family protein			268.897	673.408	1.32443	4.1536	Y	Y	-
	261450_s_at	AT1G21110;AT1G21120	AT1G21110	AT1G21110: ; AT1G21120:	[AT1G21110, O-methyltransferase, putative];[AT1G21120, O-methyltransferase, putative]			23.9258	59.7977	1.32152	4.45528	Y	Y	-
	247949_at	AT5G57220	CYP81F2	CYTOCHROME P450, FAMILY 81, SUBFAMILY F, POLYPEPTIDE 2 (CYP81F2)	CYP81F2 (cytochrome P450, family 81, subfamily F, polypeptide 2); oxygen binding			70.2825	175.096	1.31691	4.30096	Y	Y	-
	266168_at	AT2G38870	AT2G38870		protease inhibitor, putative			1550.04	3827.94	1.30426	3.85998	Y	Y	-
	258939_at	AT3G10020	AT3G10020		similar to Os12g0147200 [Oryza sativa (japonica cultivar-group)] (GB:NP_001066153.1); similar to unnamed protein product [Vitis vinifera] (GB:CAO15981.1); similar to Os11g0149200 [Oryza sativa (japonica cultivar-group)] (GB:NP_001065754.1)			72.4425	178.899	1.30424	4.2543	Y	Y	-
	257206_at	AT3G16530	AT3G16530		legume lectin family protein			1016.76	2508.59	1.3029	3.90966	Y	Y	-
	250798_at	AT5G05340	AT5G05340		peroxidase, putative			89.0649	219.558	1.30167	4.21905	Y	Y	-
	262894_at	AT1G59780	AT1G59780		disease resistance protein (CC-NBS-LRR class), putative			14.9108	36.6336	1.29681	4.43273	Y	Y	-
	245925_at	AT5G28770	BZO2H3	(BZO2H3)	BZO2H3 (ARABIDOPSIS THALIANA BASIC LEUCINE ZIPPER 63); DNA binding / protein heterodimerization/ transcription factor			51.2336	125.845	1.29649	4.27274	Y	Y	-
	266841_at	AT2G26150	ATHSFA2	ARABIDOPSIS THALIANA HEAT SHOCK TRANSCRIPTION FACTOR A2 (ATHSFA2)	ATHSFA2 (Arabidopsis thaliana heat shock transcription factor A2); DNA binding / transcription factor			58.2083	142.527	1.29194	4.24095	Y	Y	-
	249001_at	AT5G44990	AT5G44990		similar to unknown protein [Arabidopsis thaliana] (TAIR:AT4G19880.1); similar to Intracellular chloride channel [Medicago truncatula] (GB:ABC75353.2); contains InterPro domain Thioredoxin-like fold (InterPro:IPR012336); contains InterPro domain Glutathione S-transferase, C-terminal-like (InterPro:IPR010987); contains InterPro domain Glutathione S-transferase, predicted (InterPro:IPR016639)			39.1653	95.5528	1.28672	4.27435	Y	Y	-
	266294_at	AT2G29500	AT2G29500		17.6 kDa class I small heat shock protein (HSP17.6B-CI)			69.3748	169.133	1.28568	4.1972	Y	Y	-
	246982_s_at	AT5G04860;AT2G10560	AT5G04860	AT5G04860: ; AT2G10560:	[AT5G04860, similar to unknown protein [Arabidopsis thaliana] (TAIR:AT3G11760.1); similar to unnamed protein product [Vitis vinifera] (GB:CAO39924.1); contains domain Class I glutamine amidotransferase-like (SSF52317)];[AT2G10560, similar to unknown protein [Arabidopsis thaliana] (TAIR:AT5G04860.1); similar to expressed protein [Oryza sativa (japonica cultivar-group)] (GB:ABF97907.1); similar to …			16.2786	39.5972	1.28242	4.37286	Y	Y	-
	260285_at	AT1G80560	IMD2	ISOPROPYLMALATE DEHYDROGENASE 2 (IMD2)	3-isopropylmalate dehydrogenase, chloroplast, putative			90.2468	219.41	1.28168	4.14985	Y	Y	-
	248801_at	AT5G47370	HAT2	(HAT2)	HAT2; transcription factor			56.2611	136.776	1.28161	4.21045	Y	Y	-
	265675_at	AT2G32120	HSP70T-2	HEAT-SHOCK PROTEIN 70T-2 (HSP70T-2)	HSP70T-2; ATP binding			53.716	129.524	1.26979	4.1765	Y	Y	-
	245151_at	AT2G47550	AT2G47550		pectinesterase family protein			40.5331	97.2772	1.263	4.18984	Y	Y	-
	256337_at	AT1G72060	AT1G72060		serine-type endopeptidase inhibitor			200.192	479.788	1.26101	3.9775	Y	Y	-
	256527_at	AT1G66100	AT1G66100		thionin, putative			243.783	583.693	1.25961	3.94739	Y	Y	-
	259037_at	AT3G09350	AT3G09350		armadillo/beta-catenin repeat family protein			226.478	541.841	1.2585	3.95311	Y	Y	-
	250327_at	AT5G12050	AT5G12050		similar to unnamed protein product [Vitis vinifera] (GB:CAO45643.1)			44.0923	105.146	1.2538	4.14793	Y	Y	-
	246932_at	AT5G25190	AT5G25190		ethylene-responsive element-binding protein, putative			21.5332	51.1541	1.24828	4.22159	Y	Y	-
	250296_at	AT5G12020	HSP17.6II	17.6 KDA CLASS II HEAT SHOCK PROTEIN (HSP17.6II)	HSP17.6II (17.6 KDA CLASS II HEAT SHOCK PROTEIN)			34.7523	82.3308	1.24432	4.14658	Y	Y	-
	249752_at	AT5G24660	LSU2	RESPONSE TO LOW SULFUR 2 (LSU2)	similar to unknown protein [Arabidopsis thaliana] (TAIR:AT5G24655.1); similar to unknown protein [Brassica rapa subsp. pekinensis] (GB:AAQ92331.1)			40.7328	96.2328	1.24034	4.11268	Y	Y	-
	261449_at	AT1G21120	AT1G21120		O-methyltransferase, putative			42.7361	100.914	1.2396	4.10402	Y	Y	-
	250582_at	AT5G07580	AT5G07580		DNA binding / transcription factor			99.251	234.127	1.23814	3.99059	Y	Y	-
	256098_at	AT1G13700	PGL1	6-PHOSPHOGLUCONOLACTONASE 1 (PGL1)	glucosamine/galactosamine-6-phosphate isomerase family protein			33.7879	79.4036	1.2327	4.11096	Y	Y	-
	254384_at	AT4G21870	AT4G21870		26.5 kDa class P-related heat shock protein (HSP26.5-P)			91.8551	214.392	1.22282	3.94884	Y	Y	-
	245362_at	AT4G17460	HAT1	(HAT1)	HAT1 (homeobox-leucine zipper protein 1); DNA binding / transcription factor			63.7489	148.395	1.21897	3.98287	Y	Y	-
	261006_at	AT1G26410	AT1G26410		FAD-binding domain-containing protein			49.763	115.482	1.21452	3.99973	Y	Y	-
	260783_at	AT1G06160	ORA59	OCTADECANOID-RESPONSIVE ARABIDOPSIS AP2/ERF 59 (ORA59)	ethylene-responsive factor, putative			57.9534	134.26	1.21206	3.97183	Y	Y	-
	266993_at	AT2G39210	AT2G39210		nodulin family protein			495.592	1142.41	1.20485	3.67116	Y	Y	-
	247954_at	AT5G56870	BGAL4	beta-galactosidase 4 (BGAL4)	BGAL4 (beta-galactosidase 4); beta-galactosidase			180.398	415.592	1.20398	3.79835	Y	Y	-
	256969_at	AT3G21080	AT3G21080		ABC transporter-related			176.473	405.341	1.19969	3.78669	Y	Y	-
	266803_at	AT2G28930	APK1B	ARABIDOPSIS PROTEIN KINASE 1B (APK1B)	APK1B (Arabidopsis protein kinase 1B); kinase			143.469	329.346	1.19887	3.81056	Y	Y	-
	245300_at	AT4G16350	CBL6	CALCINEURIN B-LIKE PROTEIN 6 (CBL6)	CBL6 (CALCINEURIN B-LIKE PROTEIN 6)			21.6497	49.5654	1.19499	4.04095	Y	Y	-
	248980_at	AT5G45090	AtPP2-A7	Phloem protein 2-A7 (AtPP2-A7)	ATPP2-A7 (Phloem protein 2-A7); transmembrane receptor			52.6751	120.571	1.19469	3.92547	Y	Y	-
	259033_at	AT3G09405	AT3G09405		pectinacetylesterase family protein			119.443	271.892	1.18671	3.79312	Y	Y	-
	254524_at	AT4G20000	AT4G20000		VQ motif-containing protein			76.5039	173.794	1.18377	3.84055	Y	Y	-
	253909_at	AT4G27270	AT4G27270		quinone reductase family protein			87.6321	197.999	1.17596	3.7967	Y	Y	-
	259841_at	AT1G52200	AT1G52200		similar to unknown protein [Arabidopsis thaliana] (TAIR:AT3G18470.1); similar to unnamed protein product [Vitis vinifera] (GB:CAO45876.1); contains InterPro domain Protein of unknown function Cys-rich (InterPro:IPR006461)			816.282	1839.7	1.17233	3.49712	Y	Y	-
	254314_at	AT4G22470	AT4G22470		protease inhibitor/seed storage/lipid transfer protein (LTP) family protein			322.229	722.068	1.16405	3.58883	Y	Y	-
	258752_at	AT3G09520	ATEXO70H4	exocyst subunit EXO70 family protein H4 (ATEXO70H4)	ATEXO70H4 (exocyst subunit EXO70 family protein H4); protein binding			78.0151	174.526	1.16162	3.76324	Y	Y	-
	262986_at	AT1G23390	AT1G23390		kelch repeat-containing F-box family protein			277.243	618.075	1.15663	3.58315	Y	Y	-
	249770_at	AT5G24110	WRKY30	WRKY DNA-BINDING PROTEIN 30 (WRKY30)	WRKY30 (WRKY DNA-binding protein 30); transcription factor			100.567	223.584	1.15266	3.70031	Y	Y	-
	265221_s_at	AT2G02000;AT2G02010	GAD3	AT2G02000: glutamate decarboxylase 3 (GAD3); AT2G02010: glutamate decarboxylase 4 (GAD4)	[AT2G02000, GAD3 (GLUTAMATE DECARBOXYLASE 3); calmodulin binding];[AT2G02010, GAD4 (GLUTAMATE DECARBOXYLASE 4); calmodulin binding]			60.1191	132.747	1.14278	3.7332	Y	Y	-
	258037_at	AT3G21230	4CL5	4-coumarate:CoA ligase 5 (4CL5)	4CL5 (4-COUMARATE:COA LIGASE 5); 4-coumarate-CoA ligase			170.062	375.319	1.14205	3.59686	Y	Y	-
	264886_at	AT1G61120	TPS04	Terpene Synthase 04 (TPS04)	terpene synthase/cyclase family protein			283.413	625.131	1.14125	3.52839	Y	Y	-
	253258_at	AT4G34400	AT4G34400		DNA binding / transcription factor			38.5256	84.8973	1.1399	3.78077	Y	Y	-
	246370_at	AT1G51920	AT1G51920		unknown protein			122.06	268.483	1.13724	3.62329	Y	Y	-
	263378_at	AT2G40180	ATHPP2C5	(ATHPP2C5)	ATHPP2C5; protein serine/threonine phosphatase			38.0255	83.5302	1.13533	3.76702	Y	Y	-
	258402_at	AT3G15450	AT3G15450		similar to unknown protein [Arabidopsis thaliana] (TAIR:AT4G27450.1); similar to unknown [Populus trichocarpa] (GB:ABK93866.1); contains domain PTHR11772 (PTHR11772); contains domain G3DSA:3.60.20.10 (G3DSA:3.60.20.10); contains domain SSF56235 (SSF56235)			109.93	240.96	1.13221	3.61979	Y	Y	-
	260754_at	AT1G49000	AT1G49000		similar to unknown protein [Arabidopsis thaliana] (TAIR:AT3G18560.1); similar to hypothetical protein [Vitis vinifera] (GB:CAN78728.1); similar to unnamed protein product [Vitis vinifera] (GB:CAO68009.1)			251.154	548.574	1.12712	3.49623	Y	Y	-
	262456_at	AT1G11260	STP1	SUGAR TRANSPORTER 1 (STP1)	STP1 (SUGAR TRANSPORTER 1); carbohydrate transmembrane transporter/ sugar:hydrogen ion symporter			350.353	763.823	1.12443	3.4443	Y	Y	-
	250339_at	AT5G11670	ATNADP-ME2	NADP-malic enzyme 2 (ATNADP-ME2)	ATNADP-ME2 (NADP-MALIC ENZYME 2); malate dehydrogenase (oxaloacetate-decarboxylating) (NADP+)/ malic enzyme/ oxidoreductase, acting on NADH or NADPH, NAD or NADP as acceptor			1992.41	4338.73	1.12276	3.21488	Y	Y	-
	251895_at	AT3G54420	ATEP3	ARABIDOPSIS THALIANA HOMOLOG OF CARROT EP3-3 CHITINASE (ATEP3)	ATEP3 (Arabidopsis thaliana chitinase class IV); chitinase			246.231	535.594	1.12113	3.47857	Y	Y	-
	259737_at	AT1G64400	AT1G64400		long-chain-fatty-acid--CoA ligase, putative / long-chain acyl-CoA synthetase, putative			383.738	834.39	1.1206	3.41965	Y	Y	-
	254453_at	AT4G21120	AAT1	AMINO ACID TRANSPORTER 1 (AAT1)	AAT1 (CATIONIC AMINO ACID TRANSPORTER 1); cationic amino acid transmembrane transporter			315.771	684.867	1.11695	3.43242	Y	Y	-
	259473_at	AT1G19025	AT1G19025		DNA cross-link repair protein-related			42.0994	91.1728	1.1148	3.68461	Y	Y	-
	254243_at	AT4G23210	CRK13	CYSTEINE-RICH RECEPTOR-LIKE KINASE 13 (CRK13)	CRK13/HIG1; kinase			258.673	559.281	1.11244	3.44289	Y	Y	-
	262911_s_at	AT1G59860;AT1G07400	AT1G59860	AT1G59860: ; AT1G07400:	[AT1G59860, 17.6 kDa class I heat shock protein (HSP17.6A-CI)];[AT1G07400, 17.8 kDa class I heat shock protein (HSP17.8-CI)]			65.4375	140.797	1.10542	3.59615	Y	Y	-
	253884_at	AT4G27670	HSP21	HEAT SHOCK PROTEIN 21 (HSP21)	HSP21 (HEAT SHOCK PROTEIN 21)			18.0714	38.8607	1.10461	3.75907	Y	Y	-
	258632_s_at	AT3G07980;AT3G13530	MAPKKK6	AT3G07980: (MAPKKK6); AT3G13530: (MAPKKK7)	[AT3G07980, MAPKKK6 (MAP3K EPSILON PROTEIN KINASE 2); kinase];[AT3G13530, MAPKKK7 (MAP3K EPSILON PROTEIN KINASE); kinase]			101.732	218.38	1.10207	3.52804	Y	Y	-
	249139_at	AT5G43170	AZF3	ARABIDOPSIS ZINC-FINGER PROTEIN 3 (AZF3)	AZF3 (ARABIDOPSIS ZINC-FINGER PROTEIN 3); nucleic acid binding / transcription factor/ zinc ion binding			156.723	336.348	1.10173	3.47125	Y	Y	-
	247205_at	AT5G64890	PROPEP2	Elicitor peptide 2 precursor (PROPEP2)	PROPEP2 (Elicitor peptide 2 precursor)			47.6664	102.249	1.10104	3.62216	Y	Y	-
	251248_at	AT3G62150	PGP21	P-GLYCOPROTEIN 21 (PGP21)	PGP21 (P-GLYCOPROTEIN 21); ATPase, coupled to transmembrane movement of substances			64.9671	138.779	1.09501	3.56192	Y	Y	-
	246935_at	AT5G25350	EBF2	EIN3-BINDING F BOX PROTEIN 2 (EBF2)	EBF2 (EIN3-BINDING F BOX PROTEIN 2)			144.147	307.43	1.09272	3.4516	Y	Y	-
	251144_at	AT5G01210	AT5G01210		transferase family protein			46.5851	99.1989	1.09045	3.58937	Y	Y	-
	262324_at	AT1G64170	ATCHX16	CATION/H+ EXCHANGER 16 (ATCHX16)	ATCHX16 (CATION/H+ EXCHANGER 16); monovalent cation:proton antiporter			76.4038	162.268	1.08666	3.51286	Y	Y	-
	265028_at	AT1G24530	AT1G24530		transducin family protein / WD-40 repeat family protein			105.162	222.667	1.08228	3.45693	Y	Y	-
	264659_at	AT1G09930	ATOPT2	OLIGOPEPTIDE TRANSPORTER 2 (ATOPT2)	ATOPT2 (oligopeptide transporter 2); oligopeptide transporter			20.8426	44.0609	1.07996	3.6575	Y	Y	-
	261021_at	AT1G26380	AT1G26380		FAD-binding domain-containing protein			150.867	318.868	1.07968	3.40171	Y	Y	-
	257038_at	AT3G19260	LOH2	LAG ONE HOMOLOGUE 2 (LOH2)	LAG1 HOMOLOG 2 (LONGEVITY ASSURANCE GENE1 HOMOLOG 2)			336.694	711.227	1.07887	3.29561	Y	Y	-
	260362_at	AT1G70530	AT1G70530		protein kinase family protein			224.668	474.542	1.07874	3.34726	Y	Y	-
	250918_at	AT5G03610	AT5G03610		GDSL-motif lipase/hydrolase family protein			196.805	414.785	1.0756	3.3537	Y	Y	-
	249325_at	AT5G40850	UPM1	UROPHORPHYRIN METHYLASE 1 (UPM1)	UPM1 (UROPHORPHYRIN METHYLASE 1); uroporphyrin-III C-methyltransferase			249.151	524.838	1.07486	3.32082	Y	Y	-
	260405_at	AT1G69930	ATGSTU11	GLUTATHIONE S-TRANSFERASE TAU 11 (ATGSTU11)	ATGSTU11 (Arabidopsis thaliana Glutathione S-transferase (class tau) 11); glutathione transferase			109.067	229.626	1.07407	3.42454	Y	Y	-
	248701_at	AT5G48410	GLR1.3	GLUTAMATE RECEPTOR 1.3 (GLR1.3)	ATGLR1.3 (Arabidopsis thaliana glutamate receptor 1.3)			59.369	124.937	1.07342	3.50064	Y	Y	-
	250662_at	AT5G07010	ST2A	SULFOTRANSFERASE 2A (ST2A)	sulfotransferase family protein			49.3556	103.646	1.07038	3.51417	Y	Y	-
	248282_at	AT5G52900	AT5G52900		similar to unnamed protein product [Vitis vinifera] (GB:CAO49548.1)			42.3784	88.8636	1.06826	3.52663	Y	Y	-
	255342_at	AT4G04510	AT4G04510		protein kinase family protein			65.9883	138.245	1.06694	3.46515	Y	Y	-
	256299_at	AT1G69530	ATEXPA1	ARABIDOPSIS THALIANA EXPANSIN A1 (ATEXPA1)	ATEXPA1 (ARABIDOPSIS THALIANA EXPANSIN A1)			280.901	588.152	1.06613	3.27591	Y	Y	-
	267166_at	AT2G37720	AT2G37720		similar to unknown protein [Arabidopsis thaliana] (TAIR:AT5G64020.1); similar to leaf senescence protein-like [Oryza sativa (japonica cultivar-group)] (GB:BAD28782.1); similar to Os09g0397400 [Oryza sativa (japonica cultivar-group)] (GB:NP_001063105.1); contains InterPro domain Protein of unknown function DUF231, plant (InterPro:IPR004253)			15.223	31.6071	1.054	3.61029	Y	Y	-
	246612_at	AT5G35320	AT5G35320		similar to hypothetical protein [Vitis vinifera] (GB:CAN60849.1)			163.674	339.423	1.05225	3.29861	Y	Y	-
	266055_at	AT2G40650	AT2G40650		pre-mRNA splicing factor PRP38 family protein			31.9854	66.2802	1.05116	3.50513	Y	Y	-
	252081_at	AT3G51910	HSFA7A	HEAT SHOCK TRANSCRIPTION FACTOR A7A (HSFA7A)	AT-HSFA7A (Arabidopsis thaliana heat shock transcription factor A7A); DNA binding / transcription factor			18.9034	39.1696	1.05109	3.57261	Y	Y	-
	261836_at	AT1G16090	WAKL7	wall associated kinase-like 7 (WAKL7)	WAKL7 (WALL ASSOCIATED KINASE-LIKE 7)			95.4711	197.78	1.05076	3.36297	Y	Y	-
	251621_at	AT3G57700	AT3G57700		protein kinase, putative			29.4587	60.9932	1.04995	3.51164	Y	Y	-
	258647_at	AT3G07870	AT3G07870		F-box family protein			77.8568	161.095	1.04902	3.38335	Y	Y	-
	260126_at	AT1G36370	SHM7	serine hydroxymethyltransferase 7 (SHM7)	Encodes a putative serine hydroxymethyltransferase.			215.439	445	1.04652	3.24388	Y	Y	-
	253874_at	AT4G27450	AT4G27450		similar to unknown protein [Arabidopsis thaliana] (TAIR:AT3G15450.1); similar to unnamed protein product [Vitis vinifera] (GB:CAO39242.1); contains domain G3DSA:3.60.20.10 (G3DSA:3.60.20.10); contains domain SSF56235 (SSF56235)			140.028	288.451	1.04261	3.28614	Y	Y	-
	246028_at	AT5G21170	AKINBETA1	(AKINBETA1)	5'-AMP-activated protein kinase beta-2 subunit, putative			109.129	224.397	1.04002	3.30951	Y	Y	-
	246944_at	AT5G25450	AT5G25450		ubiquinol-cytochrome C reductase complex 14 kDa protein, putative			187.441	385.207	1.03919	3.23706	Y	Y	-
	247327_at	AT5G64120	AT5G64120		peroxidase, putative			1804.14	3705.33	1.03829	2.94247	Y	Y	-
	249581_at	AT5G37600	GSR 1	GLUTAMINE SYNTHASE CLONE R1 (GSR 1)	ATGSR1 (Arabidopsis thaliana glutamine synthase clone R1); glutamate-ammonia ligase			2544.61	5192.38	1.02896	2.86668	Y	Y	-
	247545_at	AT5G61530	AT5G61530		small G protein family protein / RhoGAP family protein			198.341	404.271	1.02734	3.18976	Y	Y	-
	264590_at	AT2G17710	AT2G17710		similar to unnamed protein product [Vitis vinifera] (GB:CAO42932.1)			120.839	246.125	1.02631	3.25009	Y	Y	-
	257061_at	AT3G18250	AT3G18250		contains domain PROKAR_LIPOPROTEIN (PS51257)			404.217	822.772	1.02536	3.09142	Y	Y	-
	245181_at	AT5G12420	AT5G12420		similar to unknown protein [Arabidopsis thaliana] (TAIR:AT5G16350.1); similar to unnamed protein product [Vitis vinifera] (GB:CAO48523.1); contains InterPro domain Protein of unknown function UPF0089 (InterPro:IPR004255); contains InterPro domain Protein of unknown function DUF1298 (InterPro:IPR009721)			98.4684	200.256	1.02411	3.26903	Y	Y	-
	254249_at	AT4G23280	AT4G23280		protein kinase, putative			76.5715	155.56	1.02259	3.29628	Y	Y	-
	266150_s_at	AT2G12290;AT4G19700	RING	AT2G12290: ; AT4G19700: (RING)	[AT2G12290, similar to protein binding / zinc ion binding [Arabidopsis thaliana] (TAIR:AT4G19700.1); similar to unknown [Populus trichocarpa] (GB:ABK94891.1)];[AT4G19700, protein binding / zinc ion binding]			84.5228	171.431	1.02021	3.27552	Y	Y	-
	248686_at	AT5G48540	AT5G48540		33 kDa secretory protein-related			905.353	1834.99	1.01922	2.96687	Y	Y	-
	264756_at	AT1G61370	AT1G61370		S-locus lectin protein kinase family protein			53.6379	108.493	1.01628	3.32079	Y	Y	-
	258979_at	AT3G09440	AT3G09440		heat shock cognate 70 kDa protein 3 (HSC70-3) (HSP70-3)			1756.78	3552.1	1.01573	2.86974	Y	Y	-
	264482_at	AT1G77210	AT1G77210		sugar transporter, putative			82.5396	166.783	1.01481	3.26035	Y	Y	-
	254632_at	AT4G18630	AT4G18630		similar to unknown protein [Arabidopsis thaliana] (TAIR:AT5G45850.1); similar to unnamed protein product [Vitis vinifera] (GB:CAO48048.1); contains InterPro domain Protein of unknown function DUF688 (InterPro:IPR007789)			20.4796	41.3551	1.01388	3.43665	Y	Y	-
	261459_at	AT1G21100	AT1G21100		O-methyltransferase, putative			30.0608	60.5948	1.01131	3.37856	Y	Y	-
	260556_at	AT2G43620	AT2G43620		chitinase, putative			3531.27	7100.85	1.00781	2.75309	Y	Y	-
	265724_at	AT2G32100	OFP16	ARABIDOPSIS THALIANA OVATE FAMILY PROTEIN 16 (OFP16)	ATOFP16/OFP16 (Arabidopsis thaliana ovate family protein 16)			20.6563	41.438	1.00437	3.40345	Y	Y	-
	257805_at	AT3G18830	ATPLT5	POLYOL TRANSPORTER 5 (ATPLT5)	ATPLT5 (POLYOL TRANSPORTER 5); D-ribose transmembrane transporter/ D-xylose transmembrane transporter/ carbohydrate transmembrane transporter/ galactose transmembrane transporter/ glucose transmembrane transporter/ glycerol transmembrane transporter/ hydr			560.487	1123.99	1.00388	2.97682	Y	Y	-
	257418_at	AT1G30850	RSH4	ROOT HAIR SPECIFIC 4 (RSH4)	similar to unknown protein [Arabidopsis thaliana] (TAIR:AT2G34910.1); similar to unnamed protein product [Vitis vinifera] (GB:CAO15288.1)			25.0862	50.1815	1.00026	3.36456	Y	Y	-
	249779_at	AT5G24230	AT5G24230		similar to triacylglycerol lipase [Arabidopsis thaliana] (TAIR:AT5G24200.1); similar to unnamed protein product [Vitis vinifera] (GB:CAO69530.1); contains domain SSF53474 (SSF53474); contains domain G3DSA:3.40.50.1820 (G3DSA:3.40.50.1820)			15.9459	31.7159	0.992018	3.39506	Y	Y	-
	248381_at	AT5G51830	AT5G51830		pfkB-type carbohydrate kinase family protein			176.782	351.278	0.990642	3.08068	Y	Y	-
	258138_at	AT3G24495	MSH7	MUTS HOMOLOG 7 (MSH7)	MSH7 (MUTS HOMOLOG 6-2); ATP binding / damaged DNA binding			14.9949	29.7673	0.989253	3.39364	Y	Y	-
	267565_at	AT2G30750	CYP71A12	cytochrome P450, family 71, subfamily A, polypeptide 12 (CYP71A12)	CYP71A12 (CYTOCHROME P450, FAMILY 71, SUBFAMILY A, POLYPEPTIDE 12); oxygen binding			68.2085	135.38	0.988996	3.19774	Y	Y	-
	266231_at	AT2G02220	PSKR1	PHYTOSULFOKIN RECEPTOR 1 (PSKR1)	ATPSKR1/PSKR1 (PHYTOSULFOKIN RECEPTOR 1); ATP binding / peptide receptor/ protein serine/threonine kinase			122.803	243.405	0.987006	3.11531	Y	Y	-
	255856_at	AT1G66940	AT1G66940		protein kinase-related			232.387	459.731	0.984262	3.02393	Y	Y	-
	264778_at	AT1G08780	AIP3	ABI3-INTERACTING PROTEIN 3 (AIP3)	ABI3 (ABI3-INTERACTING PROTEIN 3); unfolded protein binding			96.6408	190.931	0.982348	3.13043	Y	Y	-
	249923_at	AT5G19120	AT5G19120		aspartic-type endopeptidase/ pepsin A			61.6826	121.86	0.982291	3.18805	Y	Y	-
	257654_at	AT3G13310	AT3G13310		DNAJ heat shock N-terminal domain-containing protein			345.603	681.459	0.979508	2.95678	Y	Y	-
	266779_at	AT2G29100	ATGLR2.9	ARABIDOPSIS THALIANA GLUTAMATE RECEPTOR 2.9 (ATGLR2.9)	ATGLR2.9 (Arabidopsis thaliana glutamate receptor 2.9)			29.1812	57.4669	0.977693	3.26889	Y	Y	-
	258277_at	AT3G26830	PAD3	PHYTOALEXIN DEFICIENT 3 (PAD3)	PAD3 (PHYTOALEXIN DEFICIENT 3); oxygen binding			294.906	580.008	0.975819	2.96475	Y	Y	-
	256933_at	AT3G22600	AT3G22600		protease inhibitor/seed storage/lipid transfer protein (LTP) family protein			711.466	1398.97	0.975496	2.85027	Y	Y	-
	260303_at	AT1G70520	AT1G70520		protein kinase family protein			389.701	765.301	0.973658	2.92156	Y	Y	-
	265008_at	AT1G61560	MLO6	MILDEW RESISTANCE LOCUS O 6 (MLO6)	MLO6 (MILDEW RESISTANCE LOCUS O 6); calmodulin binding			91.9026	180.198	0.971406	3.09996	Y	Y	-
	250777_at	AT5G05440	AT5G05440		similar to unknown protein [Arabidopsis thaliana] (TAIR:AT2G38310.1); similar to unnamed protein product [Vitis vinifera] (GB:CAO48777.1); contains InterPro domain Bet v I allergen; (InterPro:IPR000916); contains InterPro domain Streptomyces cyclase/dehydrase (InterPro:IPR005031)			172.918	338.774	0.970232	3.01462	Y	Y	-
	254409_at	AT4G21400	AT4G21400		protein kinase family protein			109.732	214.921	0.969817	3.07177	Y	Y	-
	264082_at	AT2G28570	AT2G28570		unknown protein			100.82	197.323	0.968773	3.07915	Y	Y	-
	262133_at	AT1G78000	SULTR1;2	SULFATE TRANSPORTER 1;2 (SULTR1;2)	SULTR1;2 (SULFATE TRANSPORTER 1;2); sulfate transmembrane transporter			47.3713	92.6217	0.967336	3.17155	Y	Y	-
	253271_s_at	AT4G34470;AT4G34210	ASK12	AT4G34470: ARABIDOPSIS SKP1-LIKE 12 (ASK12); AT4G34210: ARABIDOPSIS SKP1-LIKE 11 (ASK11)	[AT4G34470, ASK12 (ARABIDOPSIS SKP1-LIKE 12); protein binding / ubiquitin-protein ligase];[AT4G34210, ASK11 (ARABIDOPSIS SKP1-LIKE 11); ubiquitin-protein ligase]			20.2373	39.5525	0.966751	3.27907	Y	Y	-
	259932_at	AT1G34370	STOP1	sensitive to proton rhizotoxicity 1 (STOP1)	STOP1 (SENSITIVE TO PROTON RHIZOTOXICITY 1); nucleic acid binding / transcription factor/ zinc ion binding			272.426	531.628	0.964554	2.93692	Y	Y	-
	253181_at	AT4G35180	LHT7	Lys/His transporter 7 (LHT7)	LHT7 (LYS/HIS TRANSPORTER 7); amino acid transmembrane transporter			202.808	394.611	0.960319	2.96062	Y	Y	-
	264467_at	AT1G10140	AT1G10140		similar to unknown protein [Arabidopsis thaliana] (TAIR:AT1G58420.1); contains InterPro domain Uncharacterised conserved protein UCP031279 (InterPro:IPR016972)			82.2827	159.702	0.956718	3.06461	Y	Y	-
	249372_at	AT5G40760	G6PD6	GLUCOSE-6-PHOSPHATE DEHYDROGENASE 6 (G6PD6)	G6PD6 (GLUCOSE-6-PHOSPHATE DEHYDROGENASE 6); glucose-6-phosphate dehydrogenase			201.235	389.632	0.953233	2.9377	Y	Y	-
	253173_at	AT4G35110	AT4G35110		similar to unknown protein [Arabidopsis thaliana] (TAIR:AT2G16900.1); contains InterPro domain Phospholipase-like, arabidopsis (InterPro:IPR007942)			43.8377	84.6634	0.949566	3.12153	Y	Y	-
	252076_at	AT3G51660	AT3G51660		macrophage migration inhibitory factor family protein / MIF family protein			247.689	476.317	0.943394	2.87774	Y	Y	-
	255564_s_at	AT4G01770;AT4G01750	RGXT1	AT4G01770: rhamnogalacturonan xylosyltransferase 1 (RGXT1); AT4G01750: rhamnogalacturonan xylosyltransferase 2 (RGXT2)	[AT4G01770, RGXT1 (RHAMNOGALACTURONAN XYLOSYLTRANSFERASE 1); UDP-xylosyltransferase];[AT4G01750, RGXT2 (RHAMNOGALACTURONAN XYLOSYLTRANSFERASE 2); UDP-xylosyltransferase]			41.4604	79.567	0.940438	3.09789	Y	Y	-
	253161_at	AT4G35770	SEN1	SENESCENCE 1 (SEN1)	SEN1 (DARK INDUCIBLE 1)			62.8589	120.628	0.940374	3.0441	Y	Y	-
	262793_at	AT1G13110	CYP71B7	CYTOCHROME P450, FAMILY (CYP71B7)	CYP71B7 (cytochrome P450, family 71, subfamily B, polypeptide 7); oxygen binding			550.088	1053.77	0.937828	2.75622	Y	Y	-
	267165_at	AT2G37710	RLK	receptor lectin kinase (RLK)	RLK (RECEPTOR LECTIN KINASE); kinase			414.214	793.18	0.937272	2.79087	Y	Y	-
	263499_at	AT2G42580	TTL3	Tetratricopetide-repeat Thioredoxin-Like 3 (TTL3)	TTL3 (TETRATRICOPETIDE-REPEAT THIOREDOXIN-LIKE 3); protein binding			83.5739	159.936	0.936373	2.99391	Y	Y	-
	261005_at	AT1G26420	AT1G26420		FAD-binding domain-containing protein			173.708	332.427	0.936373	2.89971	Y	Y	-
	254251_at	AT4G23300	AT4G23300		protein kinase family protein			303.261	579.584	0.934458	2.82151	Y	Y	-
	251086_at	AT5G01450	AT5G01450		protein binding / zinc ion binding			63.6869	121.676	0.933977	3.02081	Y	Y	-
	248419_at	AT5G51550	EXL3	EXORDIUM LIKE 3 (EXL3)	phosphate-responsive 1 family protein			77.8391	148.657	0.93342	2.9931	Y	Y	-
	266072_at	AT2G18700	ATTPS11	ARABIDOPSIS THALIANA TREHALOSE PHOSPHATASE/SYNTHASE 11 (ATTPS11)	ATTPS11 (Arabidopsis thaliana trehalose phosphatase/synthase 11); transferase, transferring glycosyl groups			203.019	387.393	0.932185	2.8655	Y	Y	-
	248550_at	AT5G50210	QS	QUINOLINATE SYNTHASE (QS)	QS (QUINOLINATE SYNTHASE); quinolinate synthetase A			293.888	560.387	0.931155	2.8144	Y	Y	-
	252372_at	AT3G48000	ALDH2B4	ALDEHYDE DEHYDROGENASE 2B4 (ALDH2B4)	ALDH2B4 (ALDEHYDE DEHYDROGENASE 2); 3-chloroallyl aldehyde dehydrogenase/ aldehyde dehydrogenase (NAD)			778.284	1481.1	0.928305	2.67939	Y	Y	-
	264299_s_at	AT1G78850;AT1G78860	AT1G78850	AT1G78850: ; AT1G78860:	[AT1G78850, curculin-like (mannose-binding) lectin family protein];[AT1G78860, curculin-like (mannose-binding) lectin family protein]			419.978	798.014	0.926099	2.75136	Y	Y	-
	261265_at	AT1G26800	AT1G26800		zinc finger (C3HC4-type RING finger) family protein			122.054	231.679	0.924603	2.90542	Y	Y	-
	247188_at	AT5G65430	GRF8	GENERAL REGULATORY FACTOR 8 (GRF8)	GRF8 (GENERAL REGULATORY FACTOR 8); protein phosphorylated amino acid binding			625.528	1186.61	0.923695	2.69195	Y	Y	-
	266536_at	AT2G16900	AT2G16900		similar to unknown protein [Arabidopsis thaliana] (TAIR:AT4G35110.2); similar to unknown protein [Arabidopsis thaliana] (TAIR:AT4G35110.3); similar to unknown protein [Arabidopsis thaliana] (TAIR:AT4G35110.4); similar to hypothetical protein [Vitis vinifera] (GB:CAN73143.1); contains InterPro domain Phospholipase-like, arabidopsis (InterPro:IPR007942)			216.346	409.66	0.921088	2.81985	Y	Y	-
	258133_at	AT3G24500	MBF1C	MULTIPROTEIN BRIDGING FACTOR 1C (MBF1C)	ATMBF1C/MBF1C (MULTIPROTEIN BRIDGING FACTOR 1C); DNA binding / transcription coactivator/ transcription factor			494.014	935.334	0.92093	2.71301	Y	Y	-
	253277_at	AT4G34230	ATCAD5	CINNAMYL ALCOHOL DEHYDROGENASE 5 (ATCAD5)	CAD5 (CINNAMYL ALCOHOL DEHYDROGENASE 5); cinnamyl-alcohol dehydrogenase			487.959	922.154	0.918249	2.70554	Y	Y	-
	252437_at	AT3G47380	AT3G47380		invertase/pectin methylesterase inhibitor family protein			53.2055	100.503	0.917593	2.98865	Y	Y	-
	246919_at	AT5G25460	AT5G25460		similar to unknown protein [Arabidopsis thaliana] (TAIR:AT5G11420.1); similar to unknown [Ricinus communis] (GB:CAB02653.1); contains InterPro domain Protein of unknown function DUF642 (InterPro:IPR006946)			130.385	245.889	0.915229	2.86527	Y	Y	-
	265637_at	AT2G27490	ATCOAE	(ATCOAE)	ATCOAE; ATP binding / dephospho-CoA kinase			96.5164	182.006	0.915142	2.9037	Y	Y	-
	261943_at	AT1G80660	AHA9	ARABIDOPSIS H(+)-ATPASE 9 (AHA9)	AHA9 (Arabidopsis H(+)-ATPase 9); hydrogen-exporting ATPase, phosphorylative mechanism			12.5402	23.6373	0.914511	3.16432	Y	Y	-
	256252_at	AT3G11340	AT3G11340		UDP-glucoronosyl/UDP-glucosyl transferase family protein			302.667	570.118	0.913529	2.7511	Y	Y	-
	251017_at	AT5G02760	AT5G02760		protein phosphatase 2C family protein / PP2C family protein			31.7069	59.6559	0.911866	3.03596	Y	Y	-
	263866_at	AT2G36950	AT2G36950		heavy-metal-associated domain-containing protein			203.512	382.75	0.91129	2.79464	Y	Y	-
	254543_at	AT4G19810	AT4G19810		glycosyl hydrolase family 18 protein			107.096	201.322	0.910593	2.87495	Y	Y	-
	265260_at	AT2G43000	anac042	Arabidopsis NAC domain containing protein 42 (anac042)	ANAC042 (Arabidopsis NAC domain containing protein 42); transcription factor			43.7105	82.1676	0.91059	2.99032	Y	Y	-
	260752_at	AT1G49030	AT1G49030		similar to unknown protein [Arabidopsis thaliana] (TAIR:AT3G18460.1); similar to unnamed protein product [Vitis vinifera] (GB:CAO68031.1); contains InterPro domain Protein of unknown function Cys-rich (InterPro:IPR006461)			15.7464	29.5948	0.910321	3.12086	Y	Y	-
	255596_at	AT4G01720	WRKY47	(WRKY47)	WRKY47 (WRKY DNA-binding protein 47); transcription factor			192.932	362.522	0.909976	2.79708	Y	Y	-
	264635_at	AT1G65500	AT1G65500		similar to unknown protein [Arabidopsis thaliana] (TAIR:AT1G65486.1)			457.214	858.818	0.909483	2.68433	Y	Y	-
	257295_at	AT3G17420	GPK1	GLYOXYSOMAL PROTEIN KINASE 1 (GPK1)	GPK1 (Glyoxysomal protein kinase 1); kinase			108.407	202.687	0.902792	2.84704	Y	Y	-
	253848_at	AT4G28020	AT4G28020		similar to unnamed protein product [Vitis vinifera] (GB:CAO43327.1); contains InterPro domain Protein of unknown function UPF0066 (InterPro:IPR001378)			42.6774	79.7607	0.902206	2.96509	Y	Y	-
	252265_at	AT3G49620	DIN11	DARK INDUCIBLE 11 (DIN11)	DIN11 (DARK INDUCIBLE 11); oxidoreductase			26.9919	50.3818	0.900375	3.01789	Y	Y	-
	251176_at	AT3G63380	AT3G63380		calcium-transporting ATPase, plasma membrane-type, putative / Ca(2+)-ATPase, putative (ACA12)			99.2089	185.141	0.900081	2.84931	Y	Y	-
	254211_at	AT4G23570	SGT1A	(SGT1A)	SGT1A (Suppressor of G2 (Two) 1A); protein binding			310.965	580.207	0.899815	2.70132	Y	Y	-
	254093_at	AT4G25110	AtMC2	metacaspase 2 (AtMC2)	ATMC2 (METACASPASE 2); caspase			93.0125	173.473	0.899218	2.8547	Y	Y	-
	252220_at	AT3G49940	LBD38	LOB DOMAIN-CONTAINING PROTEIN 38 (LBD38)	LBD38 (LOB DOMAIN-CONTAINING PROTEIN 38)			146.636	273.454	0.899059	2.79555	Y	Y	-
	264279_s_at	AT1G78820;AT1G78830	AT1G78820	AT1G78820: ; AT1G78830:	[AT1G78820, curculin-like (mannose-binding) lectin family protein / PAN domain-containing protein];[AT1G78830, curculin-like (mannose-binding) lectin family protein]			830.412	1544.96	0.895675	2.56088	-	-	-
	254075_at	AT4G25470	CBF2	C-REPEAT/DRE BINDING FACTOR 2 (CBF2)	CBF2 (FREEZING TOLERANCE QTL 4); DNA binding / transcription activator/ transcription factor			63.7755	118.629	0.895389	2.89036	Y	Y	-
	245264_at	AT4G17245	AT4G17245		zinc finger (C3HC4-type RING finger) family protein			153.755	284.912	0.889883	2.75847	Y	Y	-
	250287_at	AT5G13330	Rap2.6L	related to AP2 6L (Rap2.6L)	RAP2.6L (related to AP2 6L); DNA binding / transcription factor			73.9472	136.953	0.889111	2.85011	Y	Y	-
	266581_at	AT2G46140	AT2G46140		late embryogenesis abundant protein, putative / LEA protein, putative			51.6369	95.4933	0.886998	2.88921	Y	Y	-
	259443_at	AT1G02360	AT1G02360		chitinase, putative			122.192	225.861	0.886285	2.7759	Y	Y	-
	261456_at	AT1G21050	AT1G21050		similar to unknown protein [Arabidopsis thaliana] (TAIR:AT1G76610.1); similar to hypothetical protein [Vitis vinifera] (GB:CAN67637.1); contains InterPro domain Protein of unknown function DUF617, plant (InterPro:IPR006460)			73.6951	136.162	0.88568	2.83896	Y	Y	-
	263216_s_at	AT1G30720;AT1G30730	AT1G30720	AT1G30720: ; AT1G30730:	[AT1G30720, FAD-binding domain-containing protein];[AT1G30730, FAD-binding domain-containing protein]			303.799	560.838	0.884469	2.65251	Y	Y	-
	263224_at	AT1G30580	AT1G30580		GTP binding			434.274	801.583	0.884247	2.60575	Y	Y	-
	251973_at	AT3G53180	AT3G53180		glutamate-ammonia ligase			316.65	583.592	0.88207	2.63907	Y	Y	-
	250153_at	AT5G15130	WRKY72	WRKY DNA-BINDING PROTEIN 72 (WRKY72)	WRKY72 (WRKY DNA-binding protein 72); transcription factor			18.6844	34.424	0.88158	3.0018	Y	Y	-
	246831_at	AT5G26340	MSS1	(MSS1)	MSS1 (SUGAR TRANSPORT PROTEIN 13); carbohydrate transmembrane transporter/ hexose:hydrogen symporter/ high-affinity hydrogen:glucose symporter/ sugar:hydrogen ion symporter			479.788	880.533	0.87598	2.56501	-	-	-
	247478_at	AT5G62360	AT5G62360		invertase/pectin methylesterase inhibitor family protein			238.586	437.434	0.874555	2.65015	Y	Y	-
	261711_at	AT1G32700	AT1G32700		zinc-binding family protein			561.348	1027.33	0.871932	2.53113	-	-	-
	264348_at	AT1G12110	NRT1.1	NITRATE TRANSPORTER 1.1 (NRT1.1)	NRT1.1 (NITRATE TRANSPORTER 1.1); transporter			449.488	822.524	0.871774	2.55921	-	-	-
	260266_at	AT1G68520	AT1G68520		zinc finger (B-box type) family protein			205.665	376.17	0.871086	2.65755	Y	Y	-
	262826_at	AT1G13080	CYP71B2	CYTOCHROME P450 71B2 (CYP71B2)	CYP71B2 (CYTOCHROME P450 71B2); oxygen binding			207.049	378.527	0.870425	2.65446	Y	Y	-
	246996_at	AT5G67420	LBD37	LOB DOMAIN-CONTAINING PROTEIN 37 (LBD37)	LBD37 (LOB DOMAIN-CONTAINING PROTEIN 37)			251.373	459.495	0.870218	2.62878	Y	Y	-
	256058_at	AT1G07240	UGT71C5	UDP-GLUCOSYL TRANSFERASE 71C5 (UGT71C5)	UDP-glucoronosyl/UDP-glucosyl transferase family protein			94.0127	171.798	0.869787	2.75395	Y	Y	-
	248932_at	AT5G46050	PTR3	PEPTIDE TRANSPORTER PROTEIN 3 (PTR3)	ATPTR3/PTR3 (PEPTIDE TRANSPORTER PROTEIN 3); transporter			551.296	1007.39	0.869728	2.52602	-	-	-
	264774_at	AT1G22890	AT1G22890		unknown protein			332.55	606.683	0.867371	2.58314	Y	Y	-
	245947_at	AT5G19530	ACL5	ACAULIS 5 (ACL5)	ACL5 (ACAULIS 5)			48.6085	88.6174	0.866381	2.82738	Y	Y	-
	254579_at	AT4G19400;AT4G19410	AT4G19400		actin binding			85.4314	155.721	0.866122	2.75391	Y	Y	-
	251362_at	AT3G61240	AT3G61240		DEAD/DEAH box helicase, putative (RH12)			103.469	188.476	0.865181	2.72607	Y	Y	-
	260143_at	AT1G71880	SUC1	Sucrose-proton symporter 1 (SUC1)	SUC1 (SUCROSE-PROTON SYMPORTER 1); carbohydrate transmembrane transporter/ sucrose:hydrogen symporter/ sugar:hydrogen ion symporter			659.993	1201.65	0.864497	2.48518	-	-	-
	249783_at	AT5G24270	SOS3	SALT OVERLY SENSITIVE 3 (SOS3)	SOS3 (SALT OVERLY SENSITIVE 3)			33.9671	61.7759	0.862907	2.8618	Y	Y	-
	261663_at	AT1G18330	EPR1	EARLY-PHYTOCHROME-RESPONSIVE1 (EPR1)	EPR1 (EARLY-PHYTOCHROME-RESPONSIVE1); DNA binding / transcription factor			19.356	35.2021	0.862883	2.93413	Y	Y	-
	249481_at	AT5G38900	AT5G38900		DSBA oxidoreductase family protein			312.592	568.161	0.862016	2.57303	-	-	-
	252213_at	AT3G50210	AT3G50210		2-oxoacid-dependent oxidase, putative			160.318	290.723	0.858706	2.64783	Y	Y	-
	248827_at	AT5G47100	CBL9	CALCINEURIN B-LIKE PROTEIN 9 (CBL9)	CBL9 (Calcineurin B-like protein 9); calcium ion binding			107.933	195.664	0.858235	2.69717	Y	Y	-
	253609_at	AT4G30190	AHA2	ARABIDOPSIS H(+)-ATPASE 2 (AHA2)	AHA2 (Arabidopsis H(+)-ATPase 2); ATPase			1186.25	2148.14	0.856682	2.38331	-	-	-
	252972_at	AT4G38840	AT4G38840		auxin-responsive protein, putative			50.839	92.0132	0.855906	2.78624	Y	Y	-
	253038_at	AT4G37790	HAT22	(HAT22)	HAT22 (homeobox-leucine zipper protein 22); transcription factor			117.932	213.255	0.854628	2.67359	Y	Y	-
	246020_at	AT5G10710	AT5G10710		similar to unnamed protein product [Vitis vinifera] (GB:CAO43930.1)			96.1372	173.643	0.85296	2.69427	Y	Y	-
	253103_at	AT4G36110	AT4G36110		auxin-responsive protein, putative			31.367	56.5996	0.851542	2.83368	Y	Y	-
	252289_at	AT3G49130	AT3G49130		RNA binding			70.2384	126.738	0.851519	2.72981	Y	Y	-
	260037_at	AT1G68840	RAV2	regulator of the ATPase of the vacuolar membrane (RAV2)	RAV2 (REGULATOR OF THE ATPASE OF THE VACUOLAR MEMBRANE); DNA binding / transcription factor			594.969	1072.6	0.850222	2.45034	-	-	-
	254347_at	AT4G22070	WRKY31	WRKY DNA-BINDING PROTEIN 31 (WRKY31)	WRKY31 (WRKY DNA-binding protein 31); transcription factor			14.8927	26.8312	0.849305	2.92203	Y	Y	-
	267274_at	AT2G30160	AT2G30160		mitochondrial substrate carrier family protein			96.6323	173.824	0.847046	2.67364	Y	Y	-
	257766_at	AT3G23030	IAA2	INDOLE-3-ACETIC ACID INDUCIBLE 2 (IAA2)	IAA2 (indoleacetic acid-induced protein 2); transcription factor			346.354	622.669	0.846217	2.50648	-	-	-
	246184_at	AT5G20950	AT5G20950		glycosyl hydrolase family 3 protein			298.429	536.418	0.84597	2.52483	-	-	-
	257939_at	AT3G19930	STP4	SUGAR TRANSPORTER 4 (STP4)	STP4 (SUGAR TRANSPORTER 4); carbohydrate transmembrane transporter/ sugar:hydrogen ion symporter			470.129	843.937	0.84408	2.45993	-	-	-
	247264_at	AT5G64530	XND1	XYLEM NAC DOMAIN 1 (XND1)	ANAC104/XND1 (Arabidopsis NAC domain containing protein 104); transcription factor			14.4561	25.9338	0.843155	2.9051	Y	Y	-
	267588_at	AT2G42060	AT2G42060		CHP-rich zinc finger protein, putative			14.8431	26.6086	0.842103	2.89815	Y	Y	-
	251403_at	AT3G60300	AT3G60300		RWD domain-containing protein			198.33	355.421	0.841629	2.56277	-	-	-
	262801_at	AT1G21010	AT1G21010		similar to unknown protein [Arabidopsis thaliana] (TAIR:AT1G76600.1); similar to unnamed protein product [Vitis vinifera] (GB:CAO66314.1)			139.481	249.869	0.841104	2.60633	Y	Y	-
	249941_at	AT5G22270	AT5G22270		similar to unknown protein [Arabidopsis thaliana] (TAIR:AT5G06270.1); similar to unnamed protein product [Vitis vinifera] (GB:CAO15841.1); similar to hypothetical protein [Vitis vinifera] (GB:CAN79170.1)			568.27	1017.46	0.840327	2.42285	-	-	-
	245885_at	AT5G09440	EXL4	EXORDIUM LIKE 4 (EXL4)	phosphate-responsive protein, putative			235.703	421.381	0.838157	2.52883	-	-	-
	259447_s_at	AT1G02430;AT1G02440	ATARFD1B	AT1G02430: ADP-ribosylation factor D1B (ATARFD1B); AT1G02440: ADP-ribosylation factor D1A (ATARFD1A)	[AT1G02430, ATARFD1B (ADP-ribosylation factor D1B); GTP binding];[AT1G02440, ATARFD1A (ADP-ribosylation factor D1A); GTP binding]			31.4397	56.1879	0.837669	2.78655	Y	Y	-
	252098_at	AT3G51330	AT3G51330		aspartyl protease family protein			249.475	445.394	0.83619	2.51487	-	-	-
	251584_at	AT3G58620	TTL4	Tetratricopetide-repeat Thioredoxin-Like 4 (TTL4)	TTL4 (TETRATRICOPETIDE-REPEAT THIOREDOXIN-LIKE 4); binding			57.1361	101.886	0.834486	2.69889	Y	Y	-
	253255_at	AT4G34760	AT4G34760		auxin-responsive family protein			79.7805	142.212	0.833932	2.65404	Y	Y	-
	249032_at	AT5G44910	AT5G44910		Toll-Interleukin-Resistance (TIR) domain-containing protein			102.049	181.795	0.833054	2.61938	Y	Y	-
	247149_at	AT5G65660	AT5G65660		hydroxyproline-rich glycoprotein family protein			181.268	322.543	0.831369	2.53972	-	-	-
	246368_at	AT1G51890	AT1G51890		leucine-rich repeat protein kinase, putative			401.286	713.251	0.829777	2.43203	-	-	-
	258893_at	AT3G05660	AtRLP33	Receptor Like Protein 33 (AtRLP33)	kinase/ protein binding			53.477	95.0369	0.82957	2.69081	Y	Y	-
	260904_at	AT1G02450	NIMIN1	NIM1-INTERACTING 1 (NIMIN1)	NIMIN-1/NIMIN1; protein binding			79.7602	141.62	0.828286	2.63501	Y	Y	-
	257951_at	AT3G21700	SGP2	(SGP2)	GTP binding			80.7192	143.312	0.82818	2.63311	Y	Y	-
	249152_s_at	AT5G43350;AT5G43370	PHT1;1	AT5G43350: PHOSPHATE TRANSPORTER 1;1 (PHT1;1); AT5G43370: ARABIDOPSIS PHOSPHATE TRANSPORTER 1 (APT1)	[AT5G43350, ATPT1 (PHOSPHATE TRANSPORTER 1); carbohydrate transmembrane transporter/ phosphate transmembrane transporter/ sugar:hydrogen ion symporter];[AT5G43370, APT1/PHT1;2/PHT2 (PHOSPHATE TRANSPORTER 2); carbohydrate transmembrane transporter/ inorganic phosphate transmembrane transporter/ phosphate transmembrane transporter/ sugar:hydrogen ion symporter]			27.6584	49.1033	0.828103	2.77075	Y	Y	-
	250032_at	AT5G18170	GDH1	GLUTAMATE DEHYDROGENASE 1 (GDH1)	GDH1 (GLUTAMATE DEHYDROGENASE 1); oxidoreductase			190.699	338.407	0.827458	2.51998	-	-	-
	245361_at	AT4G17790	AT4G17790		similar to unknown protein [Arabidopsis thaliana] (TAIR:AT1G71940.1); similar to hypothetical protein 23.t00026 [Brassica oleracea] (GB:ABD65614.1); contains InterPro domain SNARE associated Golgi protein (InterPro:IPR015414)			109.69	194.531	0.826571	2.58819	Y	Y	-
	246860_at	AT5G25840	AT5G25840		similar to unknown protein [Arabidopsis thaliana] (TAIR:AT1G79770.1); similar to unnamed protein product [Vitis vinifera] (GB:CAO45837.1); contains InterPro domain Protein of unknown function DUF1677, plant (InterPro:IPR012876)			63.5721	112.737	0.826501	2.65819	Y	Y	-
	254343_at	AT4G21990	APR3	APS REDUCTASE 3 (APR3)	APR3 (APS REDUCTASE 3)			128.284	227.367	0.825674	2.565	-	-	-
	258075_at	AT3G25900	HMT-1	(HMT-1)	ATHMT-1/HMT-1; homocysteine S-methyltransferase			18.9623	33.5669	0.823907	2.80518	Y	Y	-
	245313_at	AT4G15420	AT4G15420		PRLI-interacting factor K			263.892	466.437	0.821737	2.45884	-	-	-
	260040_at	AT1G68765	IDA	INFLORESCENCE DEFICIENT IN ABSCISSION (IDA)	IDA (INFLORESCENCE DEFICIENT IN ABSCISSION)			36.6607	64.6828	0.819147	2.70423	Y	Y	-
	265062_at	AT1G61550	AT1G61550		S-locus protein kinase, putative			12.8585	22.6729	0.818252	2.8361	Y	Y	-
	248714_at	AT5G48140	AT5G48140		polygalacturonase, putative / pectinase, putative			15.9051	28.0343	0.817707	2.80689	Y	Y	-
	255742_at	AT1G25560	TEM1	TEMPRANILLO 1 (TEM1)	AP2 domain-containing transcription factor, putative			277.919	489.704	0.817245	2.43701	-	-	-
	255774_at	AT1G18620	AT1G18620		similar to unknown protein [Arabidopsis thaliana] (TAIR:AT1G74160.1); similar to unnamed protein product [Vitis vinifera] (GB:CAO49165.1)			47.1469	82.9996	0.81594	2.66102	Y	Y	-
	252042_at	AT3G51990	AT3G51990		protein kinase family protein			51.9762	91.485	0.815684	2.6476	Y	Y	-
	265359_at	AT2G16720	MYB7	MYB DOMAIN PROTEIN 7 (MYB7)	MYB7 (myb domain protein 7); DNA binding / transcription factor			126.282	221.974	0.813743	2.52675	-	-	-
	245668_at	AT1G28330	DYL1	DORMANCY-ASSOCIATED PROTEIN-LIKE 1 (DYL1)	DRM1 (DORMANCY-ASSOCIATED PROTEIN 1)			144.602	254.139	0.813529	2.50858	-	-	-
	260637_at	AT1G62380	ACO2	ACC OXIDASE 2 (ACO2)	ACO2 (ACC OXIDASE 2)			555.626	976.381	0.813331	2.3346	-	-	-
	261970_at	AT1G65960	GAD2	GLUTAMATE DECARBOXYLASE 2 (GAD2)	GAD2 (GLUTAMATE DECARBOXYLASE 2); calmodulin binding			1110.52	1950.68	0.812749	2.24348	-	-	-
	259015_at	AT3G07350	AT3G07350		similar to unknown protein [Arabidopsis thaliana] (TAIR:AT3G25240.1); similar to unnamed protein product [Vitis vinifera] (GB:CAO38687.1); contains InterPro domain Protein of unknown function DUF506, plant (InterPro:IPR006502)			41.3295	72.5808	0.812417	2.66608	Y	Y	-
	263227_at	AT1G30750	AT1G30750		similar to Hypothetical protein CBG24759 [Caenorhabditis briggsae] (GB:CAE56916.1); contains InterPro domain Protein of unknown function DUF1720 (InterPro:IPR013182)			15.1884	26.6424	0.810757	2.78936	Y	Y	-
	246004_at	AT5G20630	GER3	GERMIN 3 (GER3)	GLP3 (GERMIN-LIKE PROTEIN 3); manganese ion binding / metal ion binding / nutrient reservoir			326.851	573.244	0.810515	2.39341	-	-	-
	257868_at	AT3G25070	RIN4	RPM1 INTERACTING PROTEIN 4 (RIN4)	RIN4 (RPM1 INTERACTING PROTEIN 4); protein binding			221.886	388.281	0.807285	2.43238	-	-	-
	249835_s_at	AT5G23490;AT5G23510	AT5G23490	AT5G23490: ; AT5G23510:	[AT5G23490, similar to unknown protein [Arabidopsis thaliana] (TAIR:AT5G08440.1); similar to unnamed protein product [Vitis vinifera] (GB:CAO67077.1)];[AT5G23510, similar to unknown protein [Arabidopsis thaliana] (TAIR:AT5G23490.1); similar to unnamed protein product [Vitis vinifera] (GB:CAO67077.1)]			239.941	419.297	0.805291	2.41557	-	-	-
	261838_at	AT1G16030	Hsp70b	heat shock protein 70B (Hsp70b)	HSP70B (heat shock protein 70B); ATP binding			41.6794	72.7839	0.804283	2.63753	Y	Y	-
	254241_at	AT4G23190	CRK11	CYSTEINE-RICH RLK11 (CRK11)	CRK11 (CYSTEINE-RICH RLK11); kinase			65.0792	113.635	0.804137	2.57967	-	-	-
	254919_at	AT4G11360	RHA1B	(RHA1B)	RHA1B (RING-H2 finger A1B); protein binding / zinc ion binding			199.524	348.371	0.80406	2.43516	-	-	-
	267477_at	AT2G02710	PLPB	PAS/LOV PROTEIN B (PLPB)	PAC motif-containing protein			133.122	232.37	0.803677	2.48597	-	-	-
	266737_at	AT2G47140	AT2G47140		short-chain dehydrogenase/reductase (SDR) family protein			41.8447	73.0279	0.803403	2.63405	Y	Y	-
	266805_at	AT2G30010	AT2G30010		similar to PMR5 (POWDERY MILDEW RESISTANT 5) [Arabidopsis thaliana] (TAIR:AT5G58600.1); similar to unnamed protein product [Vitis vinifera] (GB:CAO21434.1); contains InterPro domain Protein of unknown function DUF231, plant (InterPro:IPR004253)			154.884	270.099	0.802299	2.46182	-	-	-
	257377_at	AT2G28890	PLL4	POLTERGEIST LIKE 4 (PLL4)	PLL4 (POLTERGEIST LIKE 4); protein serine/threonine phosphatase			204.531	356.407	0.801211	2.42235	-	-	-
	257938_at	AT3G19820	DWF1	DWARF 1 (DWF1)	DWF1 (DIMINUTO 1); catalytic			333.939	581.655	0.800579	2.3571	-	-	-
	259364_at	AT1G13260	RAV1	RELATED TO ABI3/VP1 1 (RAV1)	RAV1 (Related to ABI3/VP1 1); DNA binding / transcription factor			193.541	336.68	0.798738	2.42111	-	-	-
	252367_at	AT3G48360	bt2	BTB and TAZ domain protein 2 (bt2)	BT2 (BTB AND TAZ DOMAIN PROTEIN 2); protein binding / transcription factor/ transcription regulator			572.252	995.42	0.798654	2.28125	-	-	-
	263797_at	AT2G24570	WRKY17	WRKY DNA-BINDING PROTEIN 17 (WRKY17)	WRKY17 (WRKY DNA-binding protein 17); transcription factor			60.0703	104.152	0.793971	2.55566	-	-	-
	260058_at	AT1G78100	AT1G78100		F-box family protein			38.7066	67.0959	0.793647	2.61115	Y	Y	-
	248743_at	no_match	no_match		no_match			96.1294	166.591	0.793259	2.49272	-	-	-
	264539_at	AT1G55590	AT1G55590		F-box family protein			52.6077	91.1368	0.79276	2.56865	-	-	-
	258007_at	AT3G19420	ATPEN2	ARABIDOPSIS THALIANA PTEN 2 (ATPEN2)	phosphoric monoester hydrolase			226.486	392.347	0.792708	2.38052	-	-	-
	246145_at	AT5G19880	AT5G19880		peroxidase, putative			32.8343	56.8733	0.792549	2.62863	Y	Y	-
	263836_at	AT2G40330	AT2G40330		Bet v I allergen family protein			37.3815	64.7376	0.792279	2.61102	Y	Y	-
	266010_at	AT2G37430	AT2G37430		zinc finger (C2H2 type) family protein (ZAT11)			55.4579	96.0194	0.791933	2.55906	-	-	-
	246401_at	AT1G57560	AtMYB50	myb domain protein 50 (AtMYB50)	AtMYB50 (myb domain protein 50); DNA binding / transcription factor			47.0227	81.4024	0.791713	2.57956	-	-	-
	254215_at	AT4G23700	ATCHX17	CATION/H+ EXCHANGER 17 (ATCHX17)	ATCHX17 (CATION/H+ EXCHANGER 17); monovalent cation:proton antiporter			99.3663	171.985	0.791457	2.48237	-	-	-
	245929_at	AT5G24760	AT5G24760		alcohol dehydrogenase, putative			106.021	183.388	0.790546	2.47095	-	-	-
	261144_s_at	AT1G19660;AT1G75380	AT1G19660	AT1G19660: ; AT1G75380:	[AT1G19660, wound-responsive family protein];[AT1G75380, wound-responsive protein-related]			1198.82	2071.76	0.789243	2.15427	-	-	-
	251039_at	AT5G02020	AT5G02020		similar to unknown protein [Arabidopsis thaliana] (TAIR:AT3G55646.1); similar to unknown protein [Arabidopsis thaliana] (TAIR:AT5G59080.1); similar to unnamed protein product [Vitis vinifera] (GB:CAO15731.1)			83.6659	144.498	0.788339	2.49398	-	-	-
	247754_at	AT5G59080	AT5G59080		similar to unknown protein [Arabidopsis thaliana] (TAIR:AT5G02020.1); similar to unnamed protein product [Vitis vinifera] (GB:CAO15731.1)			59.9332	103.453	0.787541	2.53424	-	-	-
	248896_at	AT5G46350	WRKY8	WRKY DNA-BINDING PROTEIN 8 (WRKY8)	WRKY8 (WRKY DNA-binding protein 8); transcription factor			75.3747	130.052	0.786939	2.50269	-	-	-
	253207_at	AT4G34770	AT4G34770		auxin-responsive family protein			27.5955	47.5467	0.784914	2.62523	Y	Y	-
	253887_at	AT4G27730	OPT6	OLIGOPEPTIDE TRANSPORTER 1 (OPT6)	ATOPT6 (oligopeptide transporter 6); oligopeptide transporter			40.4785	69.7319	0.784661	2.57505	-	-	-
	245148_at	AT2G45220	AT2G45220		pectinesterase family protein			163.597	281.415	0.782551	2.38811	-	-	-
	265679_at	AT2G32235;AT2G32240	AT2G32235		similar to unknown protein [Arabidopsis thaliana] (TAIR:AT1G05320.1); similar to unknown protein [Arabidopsis thaliana] (TAIR:AT1G05320.3); similar to unknown protein [Arabidopsis thaliana] (TAIR:AT1G05320.2); similar to unnamed protein product [Vitis vinifera] (GB:CAO63724.1); contains domain PD023692 (PD023692); contains domain PTHR23160 (PTHR23160)			321.434	552.512	0.781482	2.29754	-	-	-
	248302_at	AT5G53160	RCAR3	REGULATORY COMPONENTS OF ABA RECEPTOR 3 (RCAR3)	similar to unknown protein [Arabidopsis thaliana] (TAIR:AT4G27920.1); similar to unnamed protein product [Vitis vinifera] (GB:CAO69376.1); similar to hypothetical protein [Vitis vinifera] (GB:CAN64668.1); contains InterPro domain Bet v I allergen; (InterPro:IPR000916)			309.769	532.364	0.781222	2.30142	-	-	-
	252234_at	AT3G49780	ATPSK4	PHYTOSULFOKINE 4 PRECURSOR (ATPSK4)	ATPSK4 (PHYTOSULFOKINE 4 PRECURSOR); growth factor			415.702	714.101	0.780578	2.26138	-	-	-
	245788_at	AT1G32120	AT1G32120		similar to unknown protein [Arabidopsis thaliana] (TAIR:AT4G16050.1); similar to unknown protein [Arabidopsis thaliana] (TAIR:AT1G51538.1); similar to unnamed protein product [Vitis vinifera] (GB:CAO49973.1); similar to hypothetical protein [Vitis vinifera] (GB:CAN68559.1); contains InterPro domain Protein of unknown function DUF716 (InterPro:IPR006904); contains InterPro domain Protein of unknow…			82.6462	141.922	0.780074	2.46766	-	-	-
	264529_at	AT1G30820	AT1G30820		CTP synthase, putative / UTP--ammonia ligase, putative			77.7237	133.362	0.778918	2.47166	-	-	-
	262571_at	AT1G15430	AT1G15430		similar to zinc ion binding [Arabidopsis thaliana] (TAIR:AT1G80220.1); similar to Os01g0612600 [Oryza sativa (japonica cultivar-group)] (GB:NP_001043557.1); similar to hypothetical protein OsI_002789 [Oryza sativa (indica cultivar-group)] (GB:EAY74942.1); contains InterPro domain Protein of unknown function DUF1644 (InterPro:IPR012866)			304.894	523.045	0.778628	2.29471	-	-	-
	258382_at	AT3G15355	UBC25	UBIQUITIN-CONJUGATING ENZYME 25 (UBC25)	PFU1/UBC25 (UBIQUITIN-CONJUGATING ENZYME 25); small conjugating protein ligase			33.696	57.7924	0.778303	2.57719	-	-	-
	250738_at	AT5G05730	ASA1	ANTHRANILATE SYNTHASE ALPHA SUBUNIT 1 (ASA1)	ASA1 (ANTHRANILATE SYNTHASE ALPHA SUBUNIT 1); anthranilate synthase			635.317	1088.66	0.777008	2.19471	-	-	-
	253657_at	AT4G30110	HMA2	HEAVY METAL ATPASE 2 (HMA2)	HMA2 (Heavy metal ATPase 2); cadmium-transporting ATPase			33.7787	57.8707	0.77672	2.57153	-	-	-
	265435_s_at	AT1G31885;AT2G21020	NIP3;1	AT2G21020: ; AT1G31885: NOD26-LIKE INTRINSIC PROTEIN 3;1 (NIP3;1)	[AT2G21020, pseudogene, major intrinsic protein (MIP) family, contains Pfam profile: MIP PF00230; blastp match of 61% identity and 1.8e-40 P-value to PIR|S01444|S01444 nodulin-26 precursor - soybean];[AT1G31885, transporter]			24.2072	41.3983	0.774135	2.6057	Y	Y	-
	251334_at	AT3G61390	AT3G61390		U-box domain-containing protein			18.9679	32.4336	0.773926	2.6364	Y	Y	-
	261501_at	AT1G28390	AT1G28390		protein kinase family protein			54.4632	93.1073	0.773613	2.49954	-	-	-
	251237_at	AT3G62420;AT3G62422	ATBZIP53	AT3G62420: BASIC REGION/LEUCINE ZIPPER MOTIF 53 (ATBZIP53); AT3G62422: Conserved peptide upstream open reading frame 3 (CPuORF3)	[AT3G62420, ATBZIP53 (BASIC REGION/LEUCINE ZIPPER MOTIF 53); DNA binding / protein heterodimerization/ sequence-specific DNA binding / transcription factor];[AT3G62422, CPuORF3 (Conserved peptide upstream open reading frame 3)]			483.452	826.32	0.773326	2.21745	-	-	-
	249051_at	AT5G44390	AT5G44390		FAD-binding domain-containing protein			37.6307	64.3005	0.77292	2.5448	-	-	-
	255923_at	AT1G22180	AT1G22180		SEC14 cytosolic factor family protein / phosphoglyceride transfer family protein			141.923	242.49	0.772814	2.37353	-	-	-
	264415_at	AT1G43160	RAP2.6	related to AP2 6 (RAP2.6)	RAP2.6 (related to AP2 6); DNA binding / transcription factor			61.9577	105.853	0.772702	2.47987	-	-	-
	245401_at	AT4G17670	AT4G17670		senescence-associated protein-related			156.225	266.798	0.772124	2.35884	-	-	-
	245369_at	no_match	no_match		no_match			38.045	64.9696	0.772057	2.54048	-	-	-
	254571_at	AT4G19370	AT4G19370		similar to unknown protein [Arabidopsis thaliana] (TAIR:AT1G31720.1); similar to unknown [Picea sitchensis] (GB:ABK21519.1); similar to Os02g0703300 [Oryza sativa (japonica cultivar-group)] (GB:NP_001047854.1); contains InterPro domain Protein of unknown function DUF1218 (InterPro:IPR009606)			42.6529	72.8284	0.771858	2.52509	-	-	-
	252183_at	AT3G50740	UGT72E1	UDP-glucosyl transferase 72E1 (UGT72E1)	UGT72E1 (UDP-glucosyl transferase 72E1); UDP-glycosyltransferase/ coniferyl-alcohol glucosyltransferase/ transferase, transferring glycosyl groups			161.594	275.891	0.771724	2.35314	-	-	-
	261314_at	AT1G52980	AT1G52980		GTP-binding family protein			260.727	445.033	0.771369	2.29035	-	-	-
	252958_at	AT4G38620	MYB4	MYB DOMAIN PROTEIN 4 (MYB4)	MYB4 (myb domain protein 4); transcription factor			59.9279	102.174	0.769735	2.47414	-	-	-
	253665_at	AT4G30230	AT4G30230		unknown protein			24.7728	42.2134	0.768945	2.58521	Y	Y	-
	258173_at	AT3G21630	CERK1	Chitin Elicitor Receptor Kinase 1 (CERK1)	CERK1 (CHITIN ELICITOR RECEPTOR KINASE 1); kinase/ receptor signaling protein/ transmembrane receptor protein kinase			424.562	723.413	0.768843	2.21904	-	-	-
	264200_at	AT1G22650	AT1G22650		beta-fructofuranosidase, putative / invertase, putative / saccharase, putative / beta-fructosidase, putative			96.7087	164.723	0.768328	2.40777	-	-	-
	267026_at	AT2G38340	AT2G38340		AP2 domain-containing transcription factor, putative (DRE2B)			39.8377	67.8214	0.767606	2.51952	-	-	-
	266509_at	AT2G47940	DEGP2	DEGP PROTEASE 2 (DEGP2)	Encodes DegP2 protease (DEGP2); nuclear gene for chloroplast product.			216.211	367.969	0.767143	2.30018	-	-	-
	249920_at	AT5G19260	AT5G19260		similar to unknown protein [Arabidopsis thaliana] (TAIR:AT3G06020.1); similar to hypothetical protein [Vitis vinifera] (GB:CAN75990.1)			62.4174	106.176	0.766437	2.45776	-	-	-
	254503_at	AT4G20010	PTAC9	PLASTID TRANSCRIPTIONALLY ACTIVE 9 (PTAC9)	OSB2/PTAC9 (PLASTID TRANSCRIPTIONALLY ACTIVE9); single-stranded DNA binding			590.169	1002.7	0.764696	2.16263	-	-	-
	267385_at	AT2G44380	AT2G44380		DC1 domain-containing protein			129.206	219.506	0.764591	2.35786	-	-	-
	261474_at	AT1G14540	AT1G14540		anionic peroxidase, putative			106.103	180.163	0.76384	2.38068	-	-	-
	255560_at	AT4G02030	AT4G02030		similar to unknown protein [Arabidopsis thaliana] (TAIR:AT1G21170.1); similar to unnamed protein product [Vitis vinifera] (GB:CAO40112.1); similar to unknown protein [Oryza sativa (japonica cultivar-group)] (GB:AAR07074.1); similar to unknown protein [Oryza sativa (japonica cultivar-group)] (GB:AAP03421.1); contains domain PTHR15954 (PTHR15954)			108.465	183.979	0.762306	2.37267	-	-	-
	258366_at	AT3G14230	RAP2.2	(RAP2.2)	RAP2.2; DNA binding / transcription factor			153.775	260.827	0.762271	2.32761	-	-	-
	251409_at	AT3G60245	AT3G60245		60S ribosomal protein L37a (RPL37aC)			1534.68	2601.97	0.761668	2.02937	-	-	-
	249636_at	AT5G36890	BGLU42	BETA GLUCOSIDASE 42 (BGLU42)	glycosyl hydrolase family 1 protein			144.428	244.832	0.761448	2.3329	-	-	-
	262925_at	AT1G65730	YSL7	YELLOW STRIPE LIKE 7 (YSL7)	YSL7 (YELLOW STRIPE LIKE 7); oligopeptide transporter			116.816	197.915	0.760647	2.35752	-	-	-
	257163_at	AT3G24310	MYB305	myb domain protein 305 (MYB305)	MYB305 (myb domain protein 305); DNA binding / transcription factor			12.458	21.0919	0.75962	2.64223	Y	Y	-
	265539_at	AT2G15830	AT2G15830		similar to unknown protein [Arabidopsis thaliana] (TAIR:AT4G33960.1)			45.0827	76.2981	0.759074	2.47479	-	-	-
	262837_at	AT1G14830	ADL1C	ARABIDOPSIS DYNAMIN-LIKE PROTEIN 1C (ADL1C)	ADL1C/ADL5 (DYNAMIN-LIKE PROTEIN 5); GTP binding / GTPase			171.234	289.767	0.758923	2.30246	-	-	-
	263570_at	AT2G27150	AAO3	Abscisic ALDEHYDE OXIDASE 3 (AAO3)	AAO3 (ABSCISIC ALDEHYDE OXIDASE 3)			83.1529	140.624	0.758	2.39235	-	-	-
	259018_at	AT3G07390	AIR12	AUXIN-INDUCED IN ROOT CULTURES 12 (AIR12)	AIR12 (Auxin-Induced in Root cultures 12); extracellular matrix structural constituent			405.983	686.393	0.757614	2.18689	-	-	-
	262592_at	AT1G15400	AT1G15400		similar to unknown protein [Arabidopsis thaliana] (TAIR:AT1G80180.1); similar to hypothetical protein MtrDRAFT_AC148340g12v2 [Medicago truncatula] (GB:ABD28396.1)			365.111	617.211	0.757429	2.19993	-	-	-
	252751_at	AT3G43430	AT3G43430		zinc finger (C3HC4-type RING finger) family protein			22.4249	37.8856	0.756551	2.55618	-	-	-
	254923_at	AT4G11240	TOPP7	(TOPP7)	TOPP7 (Type one serine/threonine protein phosphatase 7); protein serine/threonine phosphatase			134.993	228.024	0.756299	2.32422	-	-	-
	259512_at	AT1G12360	KEU	keule (KEU)	KEU (KEULE); protein transporter			282.576	476.923	0.755117	2.22512	-	-	-
	246133_at	AT5G20960	AAO1	ARABIDOPSIS ALDEHYDE OXIDASE 1 (AAO1)	AAO1 (ALDEHYDE OXIDASE 1)			153.637	259.269	0.754921	2.30291	-	-	-
	254818_at	AT4G12470	AZI1	AZELAIC ACID INDUCED 1 (AZI1)	protease inhibitor/seed storage/lipid transfer protein (LTP) family protein			3213.89	5422.8	0.754717	1.91073	-	-	-
	257381_at	AT2G37950	AT2G37950		zinc finger (C3HC4-type RING finger) family protein			30.5595	51.5489	0.754319	2.5088	-	-	-
	262552_at	AT1G31350	AT1G31350		F-box family protein			60.083	101.306	0.753697	2.41966	-	-	-
	259948_at	AT1G71350	AT1G71350		eukaryotic translation initiation factor SUI1 family protein			77.7467	131.008	0.752797	2.38344	-	-	-
	248298_at	AT5G53110	AT5G53110		similar to zinc finger (C3HC4-type RING finger) family protein [Arabidopsis thaliana] (TAIR:AT2G46495.1); similar to hypothetical protein [Vitis vinifera] (GB:CAN79324.1)			108.566	182.745	0.751268	2.33528	-	-	-
	266106_at	AT2G45170	ATATG8E	AUTOPHAGY 8E (ATATG8E)	AtATG8e (AUTOPHAGY 8E); microtubule binding			111.448	187.534	0.750784	2.33028	-	-	-
	261081_at	AT1G07350	AT1G07350		transformer serine/arginine-rich ribonucleoprotein, putative			202.194	340.062	0.750055	2.25112	-	-	-
	259975_at	AT1G76470	AT1G76470		cinnamoyl-CoA reductase			28.4042	47.6639	0.746794	2.49281	-	-	-
	250124_at	AT5G16480	AT5G16480		tyrosine specific protein phosphatase family protein			76.2663	127.971	0.746695	2.36531	-	-	-
	259180_at	AT3G01680	AT3G01680		similar to unknown protein [Arabidopsis thaliana] (TAIR:AT3G01670.1); similar to unnamed protein product [Vitis vinifera] (GB:CAO14653.1); similar to unnamed protein product [Vitis vinifera] (GB:CAO14657.1); similar to unnamed protein product [Vitis vinifera] (GB:CAO14661.1); contains domain PTHR13871:SF2 (PTHR13871:SF2); contains domain PTHR13871 (PTHR13871)			66.0772	110.861	0.746521	2.38318	-	-	-
	248551_at	AT5G50200	WR3	WOUND-RESPONSIVE 3 (WR3)	WR3 (WOUND-RESPONSIVE 3); nitrate transmembrane transporter			1168.32	1959.79	0.746271	2.0125	-	-	-
	257971_at	AT3G27530	GC6	golgin candidate 6 (GC6)	GC6 (GOLGIN CANDIDATE 6); binding / protein transporter			57.835	96.9334	0.74505	2.39537	-	-	-
	259213_at	AT3G09010	AT3G09010		protein kinase family protein			124.691	208.911	0.744532	2.29471	-	-	-
	265207_at	AT2G36680	AT2G36680		similar to unknown protein [Arabidopsis thaliana] (TAIR:AT3G53120.1); similar to unnamed protein product [Vitis vinifera] (GB:CAO62968.1); contains InterPro domain Modifier of rudimentary, Modr (InterPro:IPR009851)			92.7018	155.27	0.744106	2.33144	-	-	-
	252740_at	AT3G43270	AT3G43270		pectinesterase family protein			297.957	498.906	0.743664	2.17962	-	-	-
	257981_at	AT3G20770	EIN3	ETHYLENE-INSENSITIVE3 (EIN3)	EIN3 (ETHYLENE-INSENSITIVE3); transcription factor			387.46	648.42	0.742882	2.14316	-	-	-
	264645_at	AT1G08940	AT1G08940		phosphoglycerate/bisphosphoglycerate mutase family protein			80.7798	135.072	0.741663	2.34092	-	-	-
	259114_at	AT3G05530	RPT5A	REGULATORY PARTICLE TRIPLE-A ATPASE 5A (RPT5A)	RPT5A (regulatory particle triple-A 5A); ATPase/ calmodulin binding			493.965	825.827	0.741431	2.107	-	-	-
	252670_at	AT3G44110	ATJ3	ARABIDOPSIS THALIANA DNAJ HOMOLOGUE 3 (ATJ3)	ATJ3 (Arabidopsis thaliana DnaJ homologue 3)			837.853	1400.45	0.741117	2.03791	-	-	-
	252250_at	AT3G49790	AT3G49790		ATP binding			87.3333	145.887	0.740247	2.32609	-	-	-
	259783_at	AT1G29510	SAUR68	SMALL AUXIN UPREGULATED 68 (SAUR68)	SAUR68 (SMALL AUXIN UPREGULATED 68)			10.5488	17.6194	0.740078	2.59766	Y	Y	-
	250983_at	AT5G02780	GSTL1	GLUTATHIONE TRANSFERASE LAMBDA 1 (GSTL1)	In2-1 protein, putative			73.7261	123.068	0.739202	2.34437	-	-	-
	245794_at	AT1G32170	XTR4	XYLOGLUCAN ENDOTRANSGLYCOSYLASE 4 (XTR4)	XTR4 (XYLOGLUCAN ENDOTRANSGLYCOSYLASE 4); hydrolase, acting on glycosyl bonds			83.6603	139.646	0.739154	2.32794	-	-	-
	254872_at	AT4G11560	AT4G11560		bromo-adjacent homology (BAH) domain-containing protein			44.656	74.4673	0.737754	2.40403	-	-	-
	247558_at	AT5G61060	HDA05	HISTONE DEACETYLASE 5 (HDA05)	HDA05 (HISTONE DEACETYLASE5); histone deacetylase			74.3851	124.006	0.737329	2.3369	-	-	-
	260367_at	AT1G69760	AT1G69760		similar to unknown protein [Arabidopsis thaliana] (TAIR:AT1G26920.1); similar to hypothetical protein [Ricinus communis] (GB:CAH56540.1)			37.262	62.0793	0.736407	2.42279	-	-	-
	248971_at	AT5G45000	AT5G45000		transmembrane receptor			66.2831	110.321	0.734992	2.34386	-	-	-
	250973_at	AT5G02870	AT5G02870		60S ribosomal protein L4/L1 (RPL4D)			1147.06	1908.92	0.734819	1.9762	-	-	-
	263948_at	AT2G35980	YLS9	YELLOW-LEAF-SPECIFIC GENE 9 (YLS9)	YLS9 (YELLOW-LEAF-SPECIFIC GENE 9)			452.685	752.973	0.734089	2.09345	-	-	-
	254660_at	AT4G18250	AT4G18250		receptor serine/threonine kinase, putative			176.504	293.143	0.731906	2.20734	-	-	-
	250524_at	AT5G08520	AT5G08520		myb family transcription factor			176.889	293.726	0.731627	2.20612	-	-	-
	262180_at	AT1G78050	PGM	PHOSPHOGLYCERATE/BISPHOSPHOGLYCERATE MUTASE (PGM)	phosphoglycerate/bisphosphoglycerate mutase family protein			22.3777	37.1552	0.731501	2.47188	-	-	-
	248162_at	AT5G54500	FQR1	FLAVODOXIN-LIKE QUINONE REDUCTASE 1 (FQR1)	FQR1 (FLAVODOXIN-LIKE QUINONE REDUCTASE 1)			1282.34	2128.61	0.73113	1.9494	-	-	-
	251096_at	AT5G01550	LECRKA4.2	LECTIN RECEPTOR KINASE A4.1 (LECRKA4.2)	lectin protein kinase, putative			61.9996	102.857	0.730309	2.33665	-	-	-
	262656_at	AT1G14200	AT1G14200		zinc finger (C3HC4-type RING finger) family protein			249.317	413.586	0.730206	2.15714	-	-	-
	248040_at	AT5G55970	AT5G55970		zinc finger (C3HC4-type RING finger) family protein			48.27	80.0419	0.729628	2.36658	-	-	-
	263654_at	AT1G04300	AT1G04300		similar to meprin and TRAF homology domain-containing protein / MATH domain-containing protein [Arabidopsis thaliana] (TAIR:AT5G43560.1); similar to meprin and TRAF homology domain-containing protein / MATH domain-containing protein [Arabidopsis thaliana] (TAIR:AT5G43560.2); similar to unnamed protein product [Vitis vinifera] (GB:CAO71320.1); contains InterPro domain MATH (InterPro:IPR002083); co…			165.114	273.755	0.729425	2.20756	-	-	-
	266745_at	AT2G02950	PKS1	PHYTOCHROME KINASE SUBSTRATE 1 (PKS1)	PKS1 (PHYTOCHROME KINASE SUBSTRATE 1)			67.364	111.675	0.729252	2.3224	-	-	-
	260512_at	AT1G51520	AT1G51520		nucleic acid binding / nucleotide binding			15.0636	24.9708	0.729174	2.51498	-	-	-
	249266_at	AT5G41670	AT5G41670		6-phosphogluconate dehydrogenase family protein			346.809	574.652	0.728546	2.10904	-	-	-
	249575_at	AT5G37670	AT5G37670		15.7 kDa class I-related small heat shock protein-like (HSP15.7-CI)			32.8462	54.4185	0.728371	2.4119	-	-	-
	250291_at	AT5G13280	AK-LYS1	ASPARTATE KINASE 1 (AK-LYS1)	AK-LYS1 (ASPARTATE KINASE 1)			126.134	208.968	0.728329	2.23853	-	-	-
	248058_at	AT5G55530	AT5G55530		C2 domain-containing protein			459.719	761.617	0.728312	2.07196	-	-	-
	249894_at	AT5G22580	AT5G22580		Identical to Uncharacterized protein At5g22580 [Arabidopsis Thaliana] (GB:Q9FK81); similar to stable protein 1-related [Arabidopsis thaliana] (TAIR:AT3G17210.1); similar to hypothetical protein [Vitis vinifera] (GB:CAN68720.1); contains InterPro domain Dimeric alpha-beta barrel (InterPro:IPR011008); contains InterPro domain Stress responsive alpha-beta barrel (InterPro:IPR013097)			142.339	235.77	0.728055	2.22204	-	-	-
	258856_at	AT3G02040	SRG3	senescence-related gene 3 (SRG3)	SRG3 (SENESCENCE-RELATED GENE 3); glycerophosphodiester phosphodiesterase			56.0114	92.7079	0.726971	2.33846	-	-	-
	247221_at	AT5G64813	LIP1	Light Insensitive Period1 (LIP1)	LIP1 (LIGHT INSENSITIVE PERIOD1); GTPase			210.053	347.189	0.72497	2.16152	-	-	-
	246293_at	AT3G56710	SIB1	SIGMA FACTOR BINDING PROTEIN 1 (SIB1)	SIB1 (SIGMA FACTOR BINDING PROTEIN 1); binding			548.034	905.209	0.723986	2.03473	-	-	-
	254468_at	AT4G20460	AT4G20460		NAD-dependent epimerase/dehydratase family protein			59.7792	98.72	0.7237	2.31903	-	-	-
	249156_s_at	AT5G43490;AT5G48610	AT5G43490	AT5G43490: ; AT5G48610:	[AT5G43490, similar to unnamed protein product [Vitis vinifera] (GB:CAO43512.1)];[AT5G48610, similar to hypothetical protein [Vitis vinifera] (GB:CAN65902.1)]			52.8585	87.2508	0.723033	2.33262	-	-	-
	250580_at	AT5G07440	GDH2	GLUTAMATE DEHYDROGENASE 2 (GDH2)	GDH2 (GLUTAMATE DEHYDROGENASE 2); oxidoreductase			135.848	224.225	0.722957	2.21084	-	-	-
	264717_at	AT1G70140	ATFH8	formin 8 (ATFH8)	ATFH8 (FORMIN 8); actin binding / actin filament binding / profilin binding			95.8301	158.114	0.72241	2.25392	-	-	-
	254359_at	AT4G22360	AT4G22360		SWIB complex BAF60b domain-containing protein			67.0934	110.688	0.722256	2.2993	-	-	-
	251069_at	AT5G01930	AT5G01930		(1-4)-beta-mannan endohydrolase, putative			24.5431	40.4617	0.721237	2.42534	-	-	-
	249743_at	AT5G24540	BGLU31	BETA GLUCOSIDASE 31 (BGLU31)	glycosyl hydrolase family 1 protein			14.4469	23.8157	0.721147	2.49326	-	-	-
	251643_at	AT3G57550	AGK2	GUANYLATE KINASE (AGK2)	AGK2 (GUANYLATE KINASE-ENCODING GENE 1)			420.036	692.409	0.721111	2.05927	-	-	-
	249817_at	AT5G23820	AT5G23820		MD-2-related lipid recognition domain-containing protein / ML domain-containing protein			90.7714	149.532	0.720145	2.25325	-	-	-
	249912_at	AT5G22790	RER1	RETICULATA-RELATED 1 (RER1)	RER1 (RETICULATA-RELATED 1)			82.8347	136.454	0.720105	2.2649	-	-	-
	253722_at	AT4G29190	AT4G29190		zinc finger (CCCH-type) family protein			107.461	176.918	0.719276	2.22859	-	-	-
	260820_at	AT1G06840	AT1G06840		leucine-rich repeat transmembrane protein kinase, putative			65.1195	107.207	0.719232	2.29293	-	-	-
	266310_at	AT2G26990	FUS12	FUSCA 12 (FUS12)	FUS12 (FUSCA 12)			69.2229	113.925	0.71876	2.28347	-	-	-
	251336_at	AT3G61190	BAP1	BON ASSOCIATION PROTEIN 1 (BAP1)	BAP1 (BON ASSOCIATION PROTEIN 1)			578.641	951.981	0.718266	2.00842	-	-	-
	253501_at	AT4G32010	HSL1	HSI2-LIKE 1 (HSL1)	HSI2-L1/HSL1 (HSI2-LIKE 1); transcription factor			73.8192	121.396	0.717658	2.27147	-	-	-
	262026_at	AT1G35670	ATCDPK2	CALCIUM-DEPENDENT PROTEIN KINASE 2 (ATCDPK2)	ATCDPK2 (CALCIUM-DEPENDENT PROTEIN KINASE 2); calmodulin-dependent protein kinase/ kinase			100.142	164.66	0.717439	2.23147	-	-	-
	257176_s_at	AT3G23530;AT3G23510	AT3G23530		[AT3G23530, cyclopropane fatty acid synthase, putative / CPA-FA synthase, putative];[AT3G23510, cyclopropane fatty acid synthase, putative / CPA-FA synthase, putative]			294.175	483.601	0.717144	2.09173	-	-	-
	249211_at	AT5G42680	AT5G42680		similar to unknown protein [Arabidopsis thaliana] (TAIR:AT4G39610.1); similar to unnamed protein product [Vitis vinifera] (GB:CAO61286.1); contains InterPro domain Protein of unknown function DUF617, plant (InterPro:IPR006460)			43.68	71.7653	0.716314	2.3345	-	-	-
	254839_at	AT4G12400	AT4G12400		stress-inducible protein, putative			27.563	45.2672	0.715732	2.39181	-	-	-
	253041_at	AT4G37870	PCK1	PHOSPHOENOLPYRUVATE CARBOXYKINASE 1 (PCK1)	PCK1/PEPCK (PHOSPHOENOLPYRUVATE CARBOXYKINASE 1); ATP binding / phosphoenolpyruvate carboxykinase (ATP)			233.745	383.844	0.715588	2.11609	-	-	-
	261561_at	AT1G01730	AT1G01730		similar to unnamed protein product [Vitis vinifera] (GB:CAO39582.1)			81.0183	132.961	0.714678	2.24943	-	-	-
	250745_at	AT5G05850	PIRL1	PLANT INTRACELLULAR RAS GROUP-RELATED LRR 1 (PIRL1)	leucine-rich repeat family protein			57.9024	94.9917	0.71418	2.291	-	-	-
	248700_at	AT5G48400	ATGLR1.2	(ATGLR1.2)	ATGLR1.2 (Arabidopsis thaliana glutamate receptor 1.2)			66.441	108.941	0.713408	2.27068	-	-	-
	258350_at	AT3G17510	CIPK1	CBL-INTERACTING PROTEIN KINASE 1 (CIPK1)	CIPK1 (CBL-INTERACTING PROTEIN KINASE 1); kinase			196.889	322.726	0.712931	2.12921	-	-	-
	246114_at	AT5G20250	DIN10	DARK INDUCIBLE 10 (DIN10)	DIN10 (DARK INDUCIBLE 10); hydrolase, hydrolyzing O-glycosyl compounds			672.789	1101.46	0.711198	1.96515	-	-	-
	251642_at	AT3G57520	AtSIP2	Arabidopsis thaliana seed imbibition 2 (AtSIP2)	ATSIP2 (ARABIDOPSIS THALIANA SEED IMBIBITION 2); hydrolase, hydrolyzing O-glycosyl compounds			369.694	605.114	0.710873	2.04114	-	-	-
	251103_at	AT5G01700	AT5G01700		protein phosphatase 2C, putative / PP2C, putative			17.6253	28.8476	0.710807	2.43275	-	-	-
	258282_at	AT3G26910	AT3G26910		hydroxyproline-rich glycoprotein family protein			51.2784	83.9264	0.710772	2.29514	-	-	-
	255020_at	no_match	no_match		no_match			314.042	513.819	0.710301	2.06021	-	-	-
	248945_at	AT5G45510	AT5G45510		leucine-rich repeat family protein			828.4	1355.24	0.710147	1.93481	-	-	-
	260414_at	AT1G69850	ATNRT1:2	ARABIDOPSIS THALIANA NITRATE TRANSPORTER 1:2 (ATNRT1:2)	ATNRT1:2 (NITRATE TRANSPORTER 1:2); calcium ion binding / transporter			159.898	261.349	0.708826	2.14214	-	-	-
	250711_at	AT5G06110	AT5G06110		DNAJ heat shock N-terminal domain-containing protein / cell division protein-related			125.122	204.472	0.708571	2.17286	-	-	-
	267289_at	AT2G23770	AT2G23770		protein kinase family protein / peptidoglycan-binding LysM domain-containing protein			22.5585	36.8621	0.708468	2.39308	-	-	-
	262054_s_at	AT1G79920;AT1G79930	HSP91	AT1G79930: HEAT SHOCK PROTEIN 91 (HSP91); AT1G79920:	[AT1G79930, HSP91 (Heat shock protein 91)];[AT1G79920, heat shock protein 70, putative / HSP70, putative]			377.959	617.553	0.708331	2.02971	-	-	-
	267516_at	AT2G30520	AT2G30520		RPT2 (ROOT PHOTOTROPISM 2); protein binding			52.3817	85.5784	0.708185	2.28366	-	-	-
	261934_at	AT1G22400	UGT85A1	(UGT85A1)	ATUGT85A1/UGT85A1 (UDP-GLUCOSYL TRANSFERASE 85A1); UDP-glycosyltransferase/ glucuronosyltransferase/ transferase, transferring glycosyl groups / transferase, transferring hexosyl groups			505.973	826.393	0.707768	1.99026	-	-	-
	252572_at	AT3G45290	MLO3	MILDEW RESISTANCE LOCUS O 3 (MLO3)	MLO3 (MILDEW RESISTANCE LOCUS O 3); calmodulin binding			260	424.613	0.707634	2.07552	-	-	-
	259485_at	AT1G15700	ATPC2	(ATPC2)	ATPC2 (ATP synthase gamma chain 2)			30.759	50.2286	0.7075	2.34989	-	-	-
	266520_at	AT2G23980	ATCNGC6	(ATCNGC6)	ATCNGC6 (CYCLIC NUCLEOTIDE GATED CHANNEL 6); calmodulin binding			85.799	140.076	0.707178	2.21673	-	-	-
	261078_at	AT1G07320	RPL4	RIBOSOMAL PROTEIN L4 (RPL4)	RPL4 (ribosomal protein L4); poly(U) binding / structural constituent of ribosome			383.502	625.938	0.706787	2.02263	-	-	-
	246295_at	AT3G56690	CIP111	CAM INTERACTING PROTEIN 111 (CIP111)	CIP111 (CAM INTERACTING PROTEIN 111); ATPase/ calmodulin binding			74.4523	121.512	0.706716	2.23343	-	-	-
	246653_at	AT5G35200	AT5G35200		epsin N-terminal homology (ENTH) domain-containing protein			223.204	364.087	0.705923	2.0894	-	-	-
	265400_at	AT2G10940	AT2G10940		protease inhibitor/seed storage/lipid transfer protein (LTP) family protein			345.994	563.98	0.704896	2.02949	-	-	-
	246917_at	AT5G25280	AT5G25280		serine-rich protein-related			269.021	438.383	0.704471	2.06045	-	-	-
	250267_at	AT5G12930	AT5G12930		similar to unnamed protein product [Vitis vinifera] (GB:CAO21945.1); similar to hypothetical protein [Vitis vinifera] (GB:CAN80883.1)			48.2591	78.6398	0.70446	2.28164	-	-	-
	245245_at	AT1G44318	hemb2	(hemb2)	HEMB2; porphobilinogen synthase			24.1472	39.3485	0.704453	2.37076	-	-	-
	255553_at	AT4G01960	AT4G01960		similar to unknown protein [Arabidopsis thaliana] (TAIR:AT1G02380.1); similar to unnamed protein product [Vitis vinifera] (GB:CAO40142.1)			178.976	291.593	0.704186	2.11197	-	-	-
	245603_at	no_match	no_match		no_match			14.5959	23.7595	0.702946	2.43049	-	-	-
	250419_at	AT5G11250	AT5G11250		disease resistance protein (TIR-NBS-LRR class), putative			55.4405	90.2166	0.702453	2.257	-	-	-
	259666_at	AT1G55310	SR33	SC35-LIKE SPLICING FACTOR 33 (SR33)	SR33 (SC35-like splicing factor 33); RNA binding			73.3662	119.381	0.702385	2.2207	-	-	-
	251634_at	AT3G57480	AT3G57480		zinc finger (C2H2 type, AN1-like) family protein			129.032	209.927	0.702166	2.14727	-	-	-
	259520_at	AT1G12320	AT1G12320		similar to unknown protein [Arabidopsis thaliana] (TAIR:AT1G62840.1); similar to unnamed protein product [Vitis vinifera] (GB:CAO24498.1); contains InterPro domain Protein of unknown function DUF1442 (InterPro:IPR009902)			30.3034	49.298	0.702052	2.33342	-	-	-
	255441_at	AT4G02570	ATCUL1	ARABIDOPSIS THALIANA CULLIN 1 (ATCUL1)	ATCUL1 (CULLIN 1)			450.254	732.323	0.70174	1.98493	-	-	-
	265584_at	AT2G20180	PIL5	PHYTOCHROME INTERACTING FACTOR 3-LIKE 5 (PIL5)	PIL5 (PHYTOCHROME INTERACTING FACTOR 3-LIKE 5); transcription factor			35.4468	57.581	0.699937	2.3061	-	-	-
	251080_at	AT5G02010	ROPGEF7	(ROPGEF7)	ATROPGEF7/ROPGEF7 (KINASE PARTNER PROTEIN-LIKE); Rho guanyl-nucleotide exchange factor/			27.4917	44.6418	0.699398	2.337	-	-	-
	261615_at	AT1G33050	AT1G33050		similar to unknown protein [Arabidopsis thaliana] (TAIR:AT4G10470.1)			201.838	327.719	0.69926	2.07986	-	-	-
	254723_at	AT4G13510	AMT1;1	AMMONIUM TRANSPORTER 1;1 (AMT1;1)	AMT1;1 (AMMONIUM TRANSPORT 1); ammonium transmembrane transporter			871.004	1414.01	0.699038	1.89085	-	-	-
	262495_at	AT1G21780	AT1G21780		BTB/POZ domain-containing protein			125.953	204.093	0.696342	2.13072	-	-	-
	254487_at	AT4G20780	CML42	CALMODULIN LIKE 42 (CML42)	calcium-binding protein, putative			147.305	238.667	0.696197	2.11007	-	-	-
	247389_at	AT5G63490	AT5G63490		CBS domain-containing protein / octicosapeptide/Phox/Bemp1 (PB1) domain-containing protein			156.062	252.799	0.695868	2.10152	-	-	-
	264314_at	AT1G70420	AT1G70420		similar to unknown protein [Arabidopsis thaliana] (TAIR:AT1G23710.1); similar to unnamed protein product [Vitis vinifera] (GB:CAO66069.1); contains InterPro domain Protein of unknown function DUF1645 (InterPro:IPR012442)			64.4622	104.417	0.695829	2.21523	-	-	-
	253784_at	AT4G28610	PHR1	PHOSPHATE STARVATION RESPONSE 1 (PHR1)	PHR1 (PHOSPHATE STARVATION RESPONSE 1); transcription factor			93.0811	150.722	0.695335	2.16625	-	-	-
	245089_at	AT2G45290	AT2G45290		transketolase, putative; similar to transketolase, putative [Arabidopsis thaliana] (TAIR:AT3G60750.1); similar to transketolase 1 [Capsicum annuum] (GB:CAA75777.1); similar to Transketolase, chloroplast precursor (TK) (GB:Q43848); similar to Transketolase, C-terminal-like [Medicago truncatula] (GB:ABE91345.1); contains InterPro domain Transketolase, C-terminal; (InterPro:IPR005476); contains Inte…			37.4023	60.5542	0.695102	2.28286	-	-	-
	255484_at	AT4G02540	AT4G02540		DC1 domain-containing protein			117.911	190.873	0.694918	2.1344	-	-	-
	257085_at	AT3G20630	UBP14	UBIQUITIN-SPECIFIC PROTEASE 14 (UBP14)	UBP14 (UBIQUITIN-SPECIFIC PROTEASE 14); ubiquitin-specific protease			29.4509	47.6337	0.693672	2.3088	-	-	-
	250012_x_at	AT5G18060	AT5G18060		auxin-responsive protein, putative			27.5043	44.4762	0.693378	2.31661	-	-	-
	259040_at	AT3G09270	ATGSTU8	GLUTATHIONE S-TRANSFERASE TAU 8 (ATGSTU8)	ATGSTU8 (Arabidopsis thaliana Glutathione S-transferase (class tau) 8); glutathione transferase			134.775	217.892	0.693061	2.11092	-	-	-
	264153_at	AT1G65390	AT1G65390		ATPP2-A5; carbohydrate binding			77.6108	125.443	0.692698	2.18076	-	-	-
	256663_at	AT3G12050	AT3G12050		Aha1 domain-containing protein			423.373	684.281	0.692659	1.96219	-	-	-
	266656_at	AT2G25900	ATCTH	(ATCTH)	ATCTH (Arabidopsis thaliana Cys3His zinc finger protein); transcription factor			33.9221	54.8179	0.692419	2.28637	-	-	-
	255740_at	AT1G25390	AT1G25390		protein kinase family protein			198.664	320.984	0.69217	2.05796	-	-	-
	263414_at	AT2G21230	AT2G21230		bZIP family transcription factor			158.998	256.629	0.690677	2.0816	-	-	-
	259408_at	AT3G25800	PP2AA2	PROTEIN PHOSPHATASE 2A SUBUNIT A2 (PP2AA2)	PDF1 (65 KDA REGULATORY SUBUNIT OF PROTEIN PHOSPHATASE 2A); protein phosphatase type 2A regulator			222.097	358.353	0.690189	2.03691	-	-	-
	246506_at	AT5G16110	AT5G16110		similar to unknown protein [Arabidopsis thaliana] (TAIR:AT3G02555.1); similar to hypothetical protein [Cleome spinosa] (GB:ABD96917.1)			405.006	653.381	0.68998	1.95886	-	-	-
	264767_at	AT1G61380	SD1-29	S-DOMAIN-1 29 (SD1-29)	S-locus protein kinase, putative			220.465	355.571	0.689591	2.03584	-	-	-
	262444_at	AT1G47480	AT1G47480		hydrolase			25.0622	40.4022	0.688922	2.31354	-	-	-
	249595_at	AT5G37930	AT5G37930		seven in absentia (SINA) family protein			118.547	191.106	0.688912	2.11343	-	-	-
	260546_at	AT2G43520	ATTI2	ARABIDOPSIS THALIANA TRYPSIN INHIBITOR PROTEIN 2 (ATTI2)	ATTI2 (ARABIDOPSIS THALIANA TRYPSIN INHIBITOR PROTEIN 2); trypsin inhibitor			106.816	172.175	0.688748	2.1263	-	-	-
	260770_at	AT1G49200	AT1G49200		zinc finger (C3HC4-type RING finger) family protein			18.1314	29.222	0.688569	2.35403	-	-	-
	262565_at	AT1G34320	AT1G34320		similar to unknown protein [Arabidopsis thaliana] (TAIR:AT5G08660.1); similar to Os05g0430300 [Oryza sativa (japonica cultivar-group)] (GB:NP_001055623.1); similar to unknown protein [Oryza sativa (japonica cultivar-group)] (GB:BAD82727.1); contains InterPro domain Protein of unknown function DUF668 (InterPro:IPR007700)			96.597	155.601	0.6878	2.13604	-	-	-
	259076_at	AT3G02140	TMAC2	TWO OR MORE ABRES-CONTAINING GENE 2 (TMAC2)	TMAC2 (TWO OR MORE ABRES-CONTAINING GENE 2)			57.716	92.9603	0.687645	2.20183	-	-	-
	250192_at	AT5G14520	AT5G14520		pescadillo-related			396.539	638.21	0.686568	1.95006	-	-	-
	255670_at	AT4G00335	RHB1A	(RHB1A)	RHB1A (RING-H2 finger B1A); protein binding / zinc ion binding			79.1518	127.383	0.686481	2.15723	-	-	-
	256576_at	AT3G28210	PMZ	(PMZ)	PMZ; zinc ion binding			206.491	332.305	0.686427	2.03359	-	-	-
	257964_at	AT3G19850	AT3G19850		phototropic-responsive NPH3 family protein			42.4432	68.2639	0.685589	2.23446	-	-	-
	250215_at	AT5G14080	AT5G14080		pentatricopeptide (PPR) repeat-containing protein			56.6744	91.1095	0.684904	2.19492	-	-	-
	264088_at	no_match	no_match		no_match			24.6442	39.6154	0.684815	2.30184	-	-	-
	248200_at	AT5G54160	ATOMT1	O-METHYLTRANSFERASE 1 (ATOMT1)	ATOMT1 (O-METHYLTRANSFERASE 1)			1564.66	2514.56	0.68446	1.76621	-	-	-
	264757_at	AT1G61360	AT1G61360		S-locus lectin protein kinase family protein			255.011	409.807	0.684385	1.99953	-	-	-
	266186_at	AT2G38960	AERO2	Arabidopsis endoplasmic reticulum oxidoreductins 2 (AERO2)	AERO2 (ARABIDOPSIS ENDOPLASMIC RETICULUM OXIDOREDUCTINS 2); FAD binding / electron carrier/ oxidoreductase, acting on sulfur group of donors, disulfide as acceptor / protein binding			46.2887	74.3771	0.684196	2.21859	-	-	-
	257989_at	AT3G19770	VPS9A	(VPS9A)	ATVPS9A (ARABIDOPSIS THALIANA VACUOLAR PROTEIN SORTING 9A)			83.8639	134.634	0.682915	2.13775	-	-	-
	264213_at	AT1G65390	AT1G65390		ATPP2-A5; carbohydrate binding			163.786	262.547	0.680764	2.0443	-	-	-
	258430_at	AT3G16785	AT3G16785		PLDP1 (PHOSPHOLIPASE D ZETA1); phospholipase D			129.077	206.776	0.679834	2.07183	-	-	-
	253522_at	AT4G31290	AT4G31290		ChaC-like family protein			183.111	293.286	0.679592	2.02599	-	-	-
	249187_at	AT5G43060	AT5G43060		cysteine proteinase, putative / thiol protease, putative			166.322	266.237	0.678738	2.03549	-	-	-
	248029_at	AT5G55700	BAM4	BETA-AMYLASE 4 (BAM4)	BAM4/BMY6 (BETA-AMYLASE 4); beta-amylase			46.0487	73.7107	0.678714	2.20075	-	-	-
	260765_at	AT1G49240	ACT8	ACTIN 8 (ACT8)	ACT8 (ACTIN 8); structural constituent of cytoskeleton			418.262	669.209	0.67805	1.91443	-	-	-
	263133_at	AT1G78450	AT1G78450		SOUL heme-binding family protein			26.327	42.1161	0.677825	2.26974	-	-	-
	261480_at	AT1G14280	PKS2	PHYTOCHROME KINASE SUBSTRATE 2 (PKS2)	PKS2 (PHYTOCHROME KINASE SUBSTRATE 2)			44.2758	70.7794	0.67681	2.19938	-	-	-
	246485_at	AT5G16080	AtCXE17	Arabidopsis thaliana carboxyesterase 17 (AtCXE17)	ATCXE17 (ARABIDOPSIS THALIANA CARBOXYESTERASE 17); hydrolase			16.4615	26.3141	0.676744	2.32654	-	-	-
	248425_at	AT5G51690	ACS12	1-AMINO-CYCLOPROPANE-1-CARBOXYLATE SYNTHASE 12 (ACS12)	ACS12 (1-Amino-cyclopropane-1-carboxylate synthase 12); 1-aminocyclopropane-1-carboxylate synthase			29.8035	47.6389	0.676658	2.24983	-	-	-
	264674_at	AT1G09815	POLD4	POLYMERASE DELTA 4 (POLD4)	POLD4; delta DNA polymerase			242.88	388.15	0.676369	1.97874	-	-	-
	257178_at	AT3G13070	AT3G13070		CBS domain-containing protein / transporter associated domain-containing protein			169.708	271.116	0.675856	2.02316	-	-	-
	247444_at	AT5G62630	HIPL2	HIPL2 PROTEIN PRECURSOR (HIPL2)	HIPL2 (HIPL2 PROTEIN PRECURSOR); catalytic			132.723	211.963	0.675399	2.05327	-	-	-
	266556_at	AT2G46230	AT2G46230		similar to unknown protein [Arabidopsis thaliana] (TAIR:AT1G26530.1); similar to unnamed protein product [Vitis vinifera] (GB:CAO39702.1); contains InterPro domain Nucleotide binding protein, PINc (InterPro:IPR006596); contains InterPro domain Protein of unknown function DUF652 (InterPro:IPR006984)			286.18	456.739	0.674444	1.95112	-	-	-
	253167_at	AT4G35310	CPK5	calmodulin-domain protein kinase 5 (CPK5)	CPK5 (CALMODULIN-DOMAIN PROTEIN KINASE 5); calmodulin-dependent protein kinase/ kinase			478.231	762.586	0.673192	1.88078	-	-	-
	262503_at	AT1G21670	AT1G21670		similar to unknown protein [Arabidopsis thaliana] (TAIR:AT1G21680.1); similar to hypothetical protein [Vitis vinifera] (GB:CAN73514.1); similar to unnamed protein product [Vitis vinifera] (GB:CAO61906.1); contains InterPro domain WD40-like Beta Propeller (InterPro:IPR011659); contains InterPro domain Six-bladed beta-propeller, TolB-like (InterPro:IPR011042)			369.655	589.336	0.672909	1.91298	-	-	-
	259853_at	AT1G72300	AT1G72300		leucine-rich repeat transmembrane protein kinase, putative			35.7853	57.0422	0.672661	2.21278	-	-	-
	248045_at	AT5G56030	HSP81-2	HEAT SHOCK PROTEIN 81-2 (HSP81-2)	HSP81-2 (EARLY-RESPONSIVE TO DEHYDRATION 8); ATP binding			1200.67	1913.4	0.672305	1.75927	-	-	-
	260280_at	AT1G80580	AT1G80580		ethylene-responsive element-binding family protein			24.2617	38.6299	0.671038	2.25734	-	-	-
	253043_at	AT4G37540	LBD39	LOB DOMAIN-CONTAINING PROTEIN 39 (LBD39)	LBD39 (LOB DOMAIN-CONTAINING PROTEIN 39)			69.3373	110.387	0.670863	2.12155	-	-	-
	266884_at	AT2G44790	UCC2	UCLACYANIN 2 (UCC2)	UCC2 (UCLACYANIN 2); copper ion binding			83.4659	132.718	0.669101	2.09172	-	-	-
	266319_s_at	AT3G10280;AT2G46720	KCS14	AT3G10280: 3-KETOACYL-COA SYNTHASE 14 (KCS14); AT2G46720: 3-KETOACYL-COA SYNTHASE 13 (KCS13)	[AT3G10280, fatty acid elongase 3-ketoacyl-CoA synthase, putative];[AT2G46720, HIC (HIGH CARBON DIOXIDE); acyltransferase]			69.033	109.721	0.668484	2.11408	-	-	-
	254250_at	AT4G23290	AT4G23290		protein kinase family protein			383.557	609.399	0.667947	1.89148	-	-	-
	258047_at	AT3G21240	4CL2	4-COUMARATE:COA LIGASE 2 (4CL2)	4CL2 (4-coumarate:CoA ligase 2); 4-coumarate-CoA ligase			70.3069	111.689	0.667751	2.10925	-	-	-
	248895_at	AT5G46330	FLS2	FLAGELLIN-SENSITIVE 2 (FLS2)	FLS2 (FLAGELLIN-SENSITIVE 2); ATP binding / kinase/ protein binding / protein serine/threonine kinase/ transmembrane receptor protein serine/threonine kinase			41.6678	66.168	0.667202	2.17476	-	-	-
	264313_at	AT1G70410	BCA4	BETA CARBONIC ANHYDRASE 4 (BCA4)	carbonic anhydrase, putative / carbonate dehydratase, putative			914.303	1451.81	0.667109	1.7768	-	-	-
	250944_at	AT5G03380	AT5G03380		heavy-metal-associated domain-containing protein			247.256	392.573	0.666951	1.94464	-	-	-
	248253_at	AT5G53290	CRF3	CYTOKININ RESPONSE FACTOR 3 (CRF3)	CRF3 (CYTOKININ RESPONSE FACTOR 3); DNA binding / transcription factor			12.0469	19.1229	0.666643	2.33264	-	-	-
	257060_at	AT3G18230	AT3G18230		octicosapeptide/Phox/Bem1p (PB1) domain-containing protein			96.8675	153.758	0.666575	2.06402	-	-	-
	253493_at	AT4G31820	ENP	ENHANCER OF PINOID (ENP)	ENP (ENHANCER OF PINOID); signal transducer			123.321	195.62	0.66563	2.02975	-	-	-
	267246_at	AT2G30250	WRKY25	WRKY DNA-BINDING PROTEIN 25 (WRKY25)	WRKY25 (WRKY DNA-binding protein 25); transcription factor			336.344	533.456	0.665435	1.89991	-	-	-
	264592_at	AT2G17720	AT2G17720		oxidoreductase, 2OG-Fe(II) oxygenase family protein			680.887	1079.68	0.665115	1.80802	-	-	-
	257174_at	AT3G27190	UKL2	UK-LIKE 2 (UKL2)	uracil phosphoribosyltransferase, putative / UMP pyrophosphorylase, putative / UPRTase, putative			25.4377	40.321	0.664564	2.22939	-	-	-
	264061_at	AT2G27970	CKS2	CDK-subunit 2 (CKS2)	CKS2 (CDK-SUBUNIT 2); cyclin-dependent protein kinase			29.4258	46.6313	0.664216	2.20946	-	-	-
	254059_at	AT4G25200	ATHSP23.6-MITO	MITOCHONDRION-LOCALIZED SMALL HEAT SHOCK PROTEIN 23.6 (ATHSP23.6-MITO)	ATHSP23.6-MITO (MITOCHONDRION-LOCALIZED SMALL HEAT SHOCK PROTEIN 23.6)			30.6743	48.5608	0.662761	2.1992	-	-	-
	267146_at	AT2G38160	AT2G38160		similar to unknown protein [Arabidopsis thaliana] (TAIR:AT2G40070.1); similar to unknown protein [Arabidopsis thaliana] (TAIR:AT2G40070.2); similar to hypothetical protein [Vitis vinifera] (GB:CAN77490.1)			11.9834	18.9688	0.662593	2.31965	-	-	-
	256745_at	AT3G29360	AT3G29360		UDP-glucose 6-dehydrogenase, putative			500.322	791.011	0.660842	1.83327	-	-	-
	254705_at	AT4G17870	PYR1	PYRABACTIN RESISTANCE 1 (PYR1)	similar to unknown protein [Arabidopsis thaliana] (TAIR:AT5G46790.1); similar to Streptomyces cyclase/dehydrase family protein [Brassica oleracea] (GB:ABD65175.1); contains InterPro domain Streptomyces cyclase/dehydrase (InterPro:IPR005031)			258.976	409.433	0.660809	1.91794	-	-	-
	265013_at	AT1G24460	AT1G24460		myosin-related			80.4905	127.216	0.660393	2.067	-	-	-
	266596_at	AT2G46150	AT2G46150		similar to unknown protein [Arabidopsis thaliana] (TAIR:AT3G54200.1); similar to plant cell wall protein SlTFR88 [Lycopersicon esculentum] (GB:ABF39005.1); contains InterPro domain Harpin-induced 1 (InterPro:IPR010847)			40.8901	64.6066	0.659932	2.15264	-	-	-
	267077_at	AT2G40970	AT2G40970		myb family transcription factor			45.9821	72.6501	0.659893	2.13739	-	-	-
	264405_at	AT1G10210	ATMPK1	MITOGEN-ACTIVATED PROTEIN KINASE 1 (ATMPK1)	ATMPK1 (MITOGEN-ACTIVATED PROTEIN KINASE 1); MAP kinase/ kinase			49.313	77.8595	0.658905	2.12506	-	-	-
	262204_at	AT2G01100	AT2G01100		similar to Os01g0120700 [Oryza sativa (japonica cultivar-group)] (GB:NP_001041870.1); similar to hypothetical protein OsI_000168 [Oryza sativa (indica cultivar-group)] (GB:EAY72321.1)			211.955	334.496	0.658235	1.93505	-	-	-
	245344_at	AT4G15475	AT4G15475		F-box family protein (FBL4)			121.975	192.482	0.658142	2.00588	-	-	-
	249333_at	AT5G40990	GLIP1	GDSL LIPASE1 (GLIP1)	GLIP1 (GDSL LIPASE1); carboxylesterase			23.3428	36.8273	0.657798	2.21761	-	-	-
	249089_at	AT5G44240	AT5G44240		haloacid dehalogenase-like hydrolase family protein			177.767	280.457	0.657792	1.9562	-	-	-
	261062_at	AT1G07530	SCL14	SCARECROW-LIKE 14 (SCL14)	scarecrow-like transcription factor 14 (SCL14)			93.0086	146.724	0.657666	2.03918	-	-	-
	254898_at	AT4G11480	AT4G11480		protein kinase family protein			10.4487	16.4814	0.657521	2.32017	-	-	-
	263928_at	AT2G36330	AT2G36330		Identical to UPF0497 membrane protein At2g36330 [Arabidopsis Thaliana] (GB:Q84WP5;GB:Q9SJM5); similar to integral membrane protein, putative [Arabidopsis thaliana] (TAIR:AT5G62820.1); similar to unnamed protein product [Vitis vinifera] (GB:CAO64343.1); contains InterPro domain Protein of unknown function DUF588 (InterPro:IPR006702)			142.256	224.326	0.6571	1.98256	-	-	-
	254167_at	AT4G24400	CIPK8	CBL-INTERACTING PROTEIN KINASE 8 (CIPK8)	CIPK8 (CBL-INTERACTING PROTEIN KINASE 8); kinase			179.899	283.668	0.657012	1.95203	-	-	-
	250234_at	AT5G13420	AT5G13420		transaldolase, putative			439.405	692.847	0.656987	1.83697	-	-	-
	254647_at	AT4G18540	AT4G18540		similar to unnamed protein product [Vitis vinifera] (GB:CAO48082.1)			22.7986	35.9442	0.65681	2.21731	-	-	-
	257062_at	AT3G18290	EMB2454	embryo defective 2454 (EMB2454)	EMB2454 (EMBRYO DEFECTIVE 2454); protein binding / zinc ion binding			402.674	634.524	0.656062	1.84509	-	-	-
	259681_at	AT1G77760	NIA1	NITRATE REDUCTASE 1 (NIA1)	NIA1 (NITRATE REDUCTASE 1)			84.4535	133.08	0.656062	2.04619	-	-	-
	259822_at	AT1G66230	MYB20	myb domain protein 20 (MYB20)	MYB20 (myb domain protein 20); DNA binding / transcription factor			59.4596	93.6793	0.65582	2.09055	-	-	-
	255994_at	AT1G29760	AT1G29760		similar to unknown protein [Arabidopsis thaliana] (TAIR:AT2G34380.1); similar to unnamed protein product [Vitis vinifera] (GB:CAO48004.1); contains domain BERNARDINELLI-SEIP CONGENITAL LIPODYSTROPHY 2 HOMOLOG (BSCL2 PROTEIN) (PTHR21212)			101.279	159.468	0.654939	2.019	-	-	-
	259902_at	AT1G74170	AtRLP13	Receptor Like Protein 13 (AtRLP13)	protein binding			77.2295	121.571	0.654569	2.05266	-	-	-
	255985_at	AT1G34150	AT1G34150		tRNA pseudouridine synthase family protein			96.2243	151.434	0.654216	2.02316	-	-	-
	251562_at	AT3G57890	AT3G57890		tubulin-specific chaperone C-related			231.545	364.361	0.654077	1.90963	-	-	-
	261902_at	AT1G80860	PLMT	PHOSPHOLIPID N-METHYLTRANSFERASE (PLMT)	N-methyltransferase			121.151	190.604	0.653771	1.99199	-	-	-
	257375_at	AT2G38640	AT2G38640		similar to unknown protein [Arabidopsis thaliana] (TAIR:AT5G41590.1); similar to unknown [Populus trichocarpa] (GB:ABK94888.1); contains InterPro domain Protein of unknown function DUF567 (InterPro:IPR007612)			60.1082	94.5457	0.653449	2.08115	-	-	-
	263374_at	AT2G20560	AT2G20560		DNAJ heat shock family protein			68.6706	108.011	0.653411	2.06387	-	-	-
	252604_at	AT3G45060	NRT2.6	HIGH AFFINITY NITRATE TRANSPORTER 2.6 (NRT2.6)	ATNRT2.6 (Arabidopsis thaliana high affinity nitrate transporter 2.6); nitrate transmembrane transporter			76.856	120.859	0.653093	2.0483	-	-	-
	262119_s_at	AT1G02930;AT1G02920	GSTF6	AT1G02930: GLUTATHIONE S-TRANSFERASE 6 (GSTF6); AT1G02920: (GSTF7)	[AT1G02930, ATGSTF6 (EARLY RESPONSIVE TO DEHYDRATION 11); glutathione transferase];[AT1G02920, ATGSTF7 (GLUTATHIONE S-TRANSFERASE 11); glutathione transferase]			4581.76	7204.61	0.653016	1.52172	-	-	-
	257540_at	AT3G21520	AT3G21520		similar to unknown protein [Arabidopsis thaliana] (TAIR:AT3G21550.1); similar to unnamed protein product [Vitis vinifera] (GB:CAO71058.1); contains InterPro domain Protein of unknown function DUF679 (InterPro:IPR007770)			82.8539	130.249	0.652626	2.03705	-	-	-
	253196_at	AT4G35260	IDH1	ISOCITRATE DEHYDROGENASE 1 (IDH1)	IDH1 (ISOCITRATE DEHYDROGENASE 1); isocitrate dehydrogenase (NAD+)			325.362	511.166	0.651744	1.85796	-	-	-
	258568_at	AT3G04470	AT3G04470		similar to ankyrin repeat family protein [Arabidopsis thaliana] (TAIR:AT1G04780.1); similar to hypothetical protein OsI_009190 [Oryza sativa (indica cultivar-group)] (GB:EAY87957.1); similar to Os02g0810100 [Oryza sativa (japonica cultivar-group)] (GB:NP_001048467.1); similar to unnamed protein product [Vitis vinifera] (GB:CAO44660.1); contains InterPro domain Ankyrin (InterPro:IPR002110)			159.841	251.074	0.651473	1.94855	-	-	-
	266279_at	AT2G29290	AT2G29290		tropinone reductase, putative / tropine dehydrogenase, putative			174.162	273.452	0.650858	1.93543	-	-	-
	263347_at	AT2G05720	AT2G05720		transducin family protein / WD-40 repeat family protein			26.4942	41.511	0.647819	2.16762	-	-	-
	257536_at	AT3G02800	AT3G02800		phosphoprotein phosphatase			126.23	197.756	0.64767	1.96611	-	-	-
	250185_at	AT5G14310	AtCXE16	Arabidopsis thaliana carboxyesterase 16 (AtCXE16)	ATCXE16 (ARABIDOPSIS THALIANA CARBOXYESTERASE 16); hydrolase			104.374	163.514	0.647657	1.99054	-	-	-
	263106_at	AT2G05160	AT2G05160		zinc finger (CCCH-type) family protein / RNA recognition motif (RRM)-containing protein			27.8778	43.6716	0.64758	2.16025	-	-	-
	262506_at	AT1G21640	NADK2	NAD KINASE 2 (NADK2)	NADK2 (NAD KINASE 2); NAD+ kinase/ calmodulin binding			228.669	358.201	0.647507	1.88906	-	-	-
	266221_at	AT2G28760	UXS6	UDP-XYL SYNTHASE 6 (UXS6)	UXS6; catalytic			55.8527	87.4692	0.647146	2.06932	-	-	-
	262567_at	AT1G34300	AT1G34300		lectin protein kinase family protein			153.854	240.902	0.646883	1.93797	-	-	-
	257277_at	AT3G14470	AT3G14470		disease resistance protein (NBS-LRR class), putative			97.4922	152.64	0.646776	1.99635	-	-	-
	262657_at	AT1G14210	AT1G14210		ribonuclease T2 family protein			54.4801	85.247	0.645921	2.06839	-	-	-
	253954_at	AT4G26970	AT4G26970		aconitate hydratase, cytoplasmic, putative / citrate hydro-lyase/aconitase, putative			1575.49	2464.63	0.645572	1.63403	-	-	-
	248639_at	AT5G48930	HCT	HYDROXYCINNAMOYL-COA SHIKIMATE/QUINATE HYDROXYCINNAMOYL TRANSFERASE (HCT)	transferase family protein			413.363	646.611	0.645489	1.80602	-	-	-
	255473_at	AT4G02450	AT4G02450		glycine-rich protein			106.997	167.351	0.645303	1.9794	-	-	-
	254805_at	AT4G12480	pEARLI 1	(pEARLI 1)	pEARLI 1; lipid binding			1213.82	1898.47	0.645281	1.66663	-	-	-
	246864_at	AT5G25900	GA3	GA REQUIRING 3 (GA3)	GA3 (GA REQUIRING 3); oxygen binding			137.068	214.379	0.645272	1.94741	-	-	-
	250753_at	AT5G05860	UGT76C2	UDP-GLUCOSYL TRANSFERASE 76C2 (UGT76C2)	UGT76C2 (UDP-glucosyl transferase 76C2); UDP-glycosyltransferase/ transferase, transferring glycosyl groups			120.268	188.096	0.645217	1.96406	-	-	-
	259272_at	AT3G01290	AT3G01290		band 7 family protein			1424.44	2227.53	0.645049	1.64524	-	-	-
	256799_at	AT3G18560	AT3G18560		similar to unknown protein [Arabidopsis thaliana] (TAIR:AT1G49000.1); similar to unnamed protein product [Vitis vinifera] (GB:CAO68009.1)			59.549	93.1149	0.644935	2.05361	-	-	-
	249733_at	AT5G24400	emb2024	embryo defective 2024 (emb2024)	EMB2024 (EMBRYO DEFECTIVE 2024); catalytic			271.034	423.798	0.644903	1.85838	-	-	-
	266593_at	AT2G46200	AT2G46200		similar to unnamed protein product [Vitis vinifera] (GB:CAO39689.1)			30.3801	47.4758	0.644066	2.13732	-	-	-
	254262_at	AT4G23470	AT4G23470		hydroxyproline-rich glycoprotein family protein			882.768	1379.47	0.644007	1.70333	-	-	-
	263077_at	AT2G17510	EMB2763	EMBRYO DEFECTIVE 2763 (EMB2763)	EMB2763 (EMBRYO DEFECTIVE 2763); RNA binding / ribonuclease			158.537	247.74	0.644006	1.9244	-	-	-
	249718_at	AT5G35740	AT5G35740		glycosyl hydrolase family protein 17			46.5017	72.6496	0.643671	2.08118	-	-	-
	249618_at	AT5G37490	AT5G37490		U-box domain-containing protein			47.316	73.918	0.643598	2.0787	-	-	-
	261896_at	AT1G80670	AT1G80670		transducin family protein / WD-40 repeat family protein			400.197	625.188	0.643579	1.80374	-	-	-
	260225_at	AT1G74590	GSTU10	GLUTATHIONE S-TRANSFERASE TAU 10 (GSTU10)	ATGSTU10 (Arabidopsis thaliana Glutathione S-transferase (class tau) 10); glutathione transferase			76.6636	119.739	0.64328	2.01549	-	-	-
	253805_at	AT4G28260	AT4G28260		similar to unnamed protein product [Vitis vinifera] (GB:CAO69726.1)			215.974	337.276	0.643072	1.88144	-	-	-
	249008_at	AT5G44680	AT5G44680		methyladenine glycosylase family protein			128.589	200.8	0.642989	1.94792	-	-	-
	259773_at	AT1G29500	AT1G29500		auxin-responsive protein, putative			12.5543	19.5956	0.642354	2.24532	-	-	-
	265841_at	AT2G35710	AT2G35710		glycogenin glucosyltransferase (glycogenin)-related			70.5117	110.041	0.642099	2.02228	-	-	-
	256911_at	AT3G24090	AT3G24090		transaminase			155.07	241.97	0.641906	1.92016	-	-	-
	248164_at	AT5G54490	PBP1	PINOID-BINDING PROTEIN 1 (PBP1)	PBP1 (PINOID-BINDING PROTEIN 1); calcium ion binding			216.231	336.909	0.639784	1.87018	-	-	-
	263152_at	AT1G54060	ASIL1	ARABIDOPSIS 6B-INTERACTING PROTEIN 1-LIKE 1 (ASIL1)	transcription factor			115.959	180.644	0.639537	1.94958	-	-	-
	259110_at	AT3G05570	AT3G05570		similar to unknown protein [Arabidopsis thaliana] (TAIR:AT4G39235.1); similar to hypothetical protein OsI_027197 [Oryza sativa (indica cultivar-group)] (GB:EAZ05965.1)			44.8285	69.8019	0.638851	2.06962	-	-	-
	264773_at	AT1G22900	AT1G22900		similar to disease resistance-responsive family protein [Arabidopsis thaliana] (TAIR:AT5G42500.1); similar to unnamed protein product [Vitis vinifera] (GB:CAO23438.1); similar to hypothetical protein [Vitis vinifera] (GB:CAN61168.1); contains InterPro domain Plant disease resistance response protein (InterPro:IPR004265)			46.5527	72.4735	0.63859	2.06389	-	-	-
	261899_at	AT1G80820	CCR2	CINNAMOYL COA REDUCTASE (CCR2)	CCR2 (CINNAMOYL COA REDUCTASE)			40.1486	62.494	0.638369	2.08219	-	-	-
	261545_at	AT1G63530	AT1G63530		similar to hydroxyproline-rich glycoprotein family protein [Arabidopsis thaliana] (TAIR:AT1G63540.1); similar to unnamed protein product [Vitis vinifera] (GB:CAO62858.1)			45.2857	70.4451	0.637443	2.06356	-	-	-
	246146_at	AT5G20050	AT5G20050		protein kinase family protein			319.077	495.78	0.635797	1.80663	-	-	-
	249198_s_at	AT5G42350;AT5G42360	AT5G42350	AT5G42350: ; AT5G42360:	[AT5G42350, kelch repeat-containing F-box family protein];[AT5G42360, kelch repeat-containing F-box family protein]			59.3823	92.2126	0.634931	2.02019	-	-	-
	252984_at	AT4G37990	ELI3-2	ELICITOR-ACTIVATED GENE 3-2 (ELI3-2)	ELI3-2 (ELICITOR-ACTIVATED GENE 3)			239.148	371.341	0.634841	1.84053	-	-	-
	251851_at	AT3G54670	TTN8	TITAN8 (TTN8)	TTN8 (TITAN8); ATP binding			90.9397	141.205	0.634812	1.96492	-	-	-
	262984_at	AT1G54460	AT1G54460		similar to WDL1 (WVD2-LIKE 1) [Arabidopsis thaliana] (TAIR:AT3G04630.2); similar to WDL1 (WVD2-LIKE 1) [Arabidopsis thaliana] (TAIR:AT3G04630.3); similar to unknown [Populus trichocarpa] (GB:ABK95727.1); contains InterPro domain Targeting for Xklp2 (InterPro:IPR009675)			96.1779	149.335	0.634778	1.95759	-	-	-
	266194_at	AT2G39090	AT2G39090		tetratricopeptide repeat (TPR)-containing protein			29.1388	45.2366	0.634548	2.11056	-	-	-
	252366_at	AT3G48420	AT3G48420		haloacid dehalogenase-like hydrolase family protein			418.285	649.24	0.634265	1.7666	-	-	-
	252589_s_at	AT3G45660;AT3G45650	NAXT1	AT3G45660: ; AT3G45650: NITRATE EXCRETION TRANSPORTER1 (NAXT1)	[AT3G45660, proton-dependent oligopeptide transport (POT) family protein];[AT3G45650, NAXT1 (NITRATE EXCRETION TRANSPORTER1); nitrate efflux transmembrane transporter/ transporter]			83.5272	129.613	0.633897	1.97278	-	-	-
	267470_at	AT2G30490	C4H	CINNAMATE-4-HYDROXYLASE (C4H)	ATC4H/C4H/CYP73A5 (CINNAMATE 4-HYDROXYLASE, CINNAMATE-4-HYDROXYLASE); trans-cinnamate 4-monooxygenase			712.55	1105.63	0.6338	1.69644	-	-	-
	246699_at	AT5G27990	AT5G27990		similar to unknown protein [Arabidopsis thaliana] (TAIR:AT3G22510.1); similar to hypothetical protein [Ipomoea trifida] (GB:AAS79569.1); contains domain PTHR21250 (PTHR21250)			108.89	168.869	0.633038	1.93573	-	-	-
	266100_at	AT2G37980	AT2G37980		similar to unknown protein [Arabidopsis thaliana] (TAIR:AT5G01100.1); similar to unknown protein [Arabidopsis thaliana] (TAIR:AT3G54100.1); similar to unnamed protein product [Vitis vinifera] (GB:CAO15763.1); similar to hypothetical protein [Vitis vinifera] (GB:CAN72579.1); contains InterPro domain Protein of unknown function DUF246, plant (InterPro:IPR004348)			54.4971	84.5124	0.632984	2.02467	-	-	-
	247238_at	AT5G64610	HAM1	histone acetyltransferase of the MYST family 1 (HAM1)	HAM1 (HISTONE ACETYLTRANSFERASE OF THE MYST FAMILY 1); H3/H4 histone acetyltransferase/ nucleic acid binding / zinc ion binding			86.021	133.351	0.63247	1.96417	-	-	-
	252080_at	AT3G51670	AT3G51670		SEC14 cytosolic factor family protein / phosphoglyceride transfer family protein			286.322	443.844	0.632415	1.80916	-	-	-
	258311_at	AT3G26810	AFB2	AUXIN SIGNALING F-BOX 2 (AFB2)	AFB2 (AUXIN SIGNALING F-BOX 2); auxin binding / ubiquitin-protein ligase			165.263	256.061	0.631726	1.87759	-	-	-
	260572_at	AT2G43760	AT2G43760		molybdopterin biosynthesis MoaE family protein			182.468	282.682	0.63154	1.86421	-	-	-
	267614_at	AT2G26710	BAS1	PHYB ACTIVATION TAGGED SUPPRESSOR 1 (BAS1)	BAS1/CYP734A1 (PHYB ACTIVATION TAGGED SUPPRESSOR 1); oxygen binding / steroid hydroxylase			25.3508	39.2487	0.630615	2.11521	-	-	-
	263919_at	AT2G36470	AT2G36470		similar to unknown protein [Arabidopsis thaliana] (TAIR:AT2G27770.1); similar to unnamed protein product [Vitis vinifera] (GB:CAO15960.1); contains InterPro domain Protein of unknown function DUF868, plant (InterPro:IPR008586)			43.7511	67.7221	0.630307	2.04391	-	-	-
	246051_at	AT5G28840	GME	GDP-D-MANNOSE 3',5'-EPIMERASE (GME)	GME (GDP-D-MANNOSE 3',5'-EPIMERASE); GDP-mannose 3,5-epimerase/ NAD binding / catalytic			716.856	1109.6	0.630281	1.68379	-	-	-
	257089_at	AT3G20520	SVL3	SHV3-LIKE 3 (SVL3)	glycerophosphoryl diester phosphodiesterase family protein			11.4483	17.7162	0.629944	2.2153	-	-	-
	249494_at	AT5G39050	AT5G39050		transferase family protein			178.307	275.905	0.629808	1.86133	-	-	-
	254720_at	AT4G13610	MEE57	maternal effect embryo arrest 57 (MEE57)	MEE57 (maternal effect embryo arrest 57); DNA (cytosine-5-)-methyltransferase			9.36446	14.4888	0.629675	2.24026	-	-	-
	252644_at	AT3G44600	CYP71	CYCLOPHILIN71 (CYP71)	CYP71 (CYCLOPHILIN71); chromatin binding / histone binding / peptidyl-prolyl cis-trans isomerase			54.2624	83.9275	0.629192	2.01242	-	-	-
	255116_at	AT4G08850	AT4G08850		leucine-rich repeat family protein / protein kinase family protein			616.514	953.498	0.629096	1.6992	-	-	-
	248276_at	AT5G53550	YSL3	YELLOW STRIPE LIKE 3 (YSL3)	YSL3 (YELLOW STRIPE LIKE 3); oligopeptide transporter			412.952	638.501	0.628717	1.74952	-	-	-
	261649_at	AT1G27700	AT1G27700		protein binding			144.318	223.119	0.628562	1.88435	-	-	-
	251585_at	AT3G58630	AT3G58630		transcription factor			29.9708	46.3335	0.628498	2.08651	-	-	-
	259649_at	AT1G55300	TAF7	TBP-ASSOCIATED FACTOR 7 (TAF7)	TAF7 (TBP-ASSOCIATED FACTOR 7); general RNA polymerase II transcription factor			54.1513	83.7134	0.628462	2.01022	-	-	-
	260466_at	AT1G10900	AT1G10900		phosphatidylinositol-4-phosphate 5-kinase family protein			100.616	155.528	0.628313	1.92995	-	-	-
	255962_at	AT1G22330	AT1G22330		RNA binding			12.4203	19.1889	0.627564	2.19677	-	-	-
	261023_at	AT1G12200	AT1G12200		flavin-containing monooxygenase family protein / FMO family protein			89.4347	138.148	0.627308	1.94173	-	-	-
	253759_at	AT4G29010	AIM1	ABNORMAL INFLORESCENCE MERISTEM (AIM1)	AIM1 (ABNORMAL INFLORESCENCE MERISTEM); enoyl-CoA hydratase			529.275	816.511	0.625455	1.70656	-	-	-
	262170_at	AT1G74940	AT1G74940		senescence-associated protein-related			90.008	138.854	0.625445	1.93462	-	-	-
	258097_at	AT3G23660	AT3G23660		transport protein, putative			109.125	168.332	0.625328	1.90943	-	-	-
	248994_at	AT5G45250	RPS4	RESISTANT TO P. SYRINGAE 4 (RPS4)	RPS4 (RESISTANT TO P. SYRINGAE 4)			172.929	266.688	0.624974	1.84896	-	-	-
	252045_at	AT3G52450	PUB22	PLANT U-BOX 22 (PUB22)	U-box domain-containing protein			661.644	1020.31	0.624875	1.67586	-	-	-
	256647_at	AT3G13610	AT3G13610		oxidoreductase, 2OG-Fe(II) oxygenase family protein			123.007	189.568	0.623975	1.88944	-	-	-
	252051_at	AT3G52570	AT3G52570		similar to hydrolase, alpha/beta fold family protein [Arabidopsis thaliana] (TAIR:AT4G10030.1); similar to unnamed protein product [Vitis vinifera] (GB:CAO15880.1); contains domain PTHR10992:SF17 (PTHR10992:SF17); contains domain PTHR10992 (PTHR10992); contains domain SSF53474 (SSF53474); contains domain G3DSA:3.40.50.1820 (G3DSA:3.40.50.1820)			53.6793	82.7212	0.623892	1.99592	-	-	-
	265868_at	AT2G01650	PUX2	PLANT UBX DOMAIN-CONTAINING PROTEIN 2 (PUX2)	PUX2 (PLANT UBX DOMAIN-CONTAINING PROTEIN 2); nucleic acid binding / zinc ion binding			209.27	322.48	0.623845	1.82059	-	-	-
	245099_at	AT2G40830	RHC1A	(RHC1A)	RHC1A (RING-H2 finger C1A); protein binding / zinc ion binding			120.328	185.393	0.623617	1.89107	-	-	-
	258316_at	AT3G22660	AT3G22660		rRNA processing protein-related			103.129	158.793	0.622702	1.90783	-	-	-
	259701_at	AT1G77770	AT1G77770		protein binding / zinc ion binding			76.4613	117.714	0.622487	1.94563	-	-	-
	264679_s_at	AT1G09690;AT1G09590	AT1G09690	AT1G09690: ; AT1G09590:	[AT1G09690, 60S ribosomal protein L21 (RPL21C)];[AT1G09590, 60S ribosomal protein L21 (RPL21A)]			1008.28	1551.94	0.622168	1.61248	-	-	-
	251324_at	AT3G61430	PIP1A	PLASMA MEMBRANE INTRINSIC PROTEIN 1A (PIP1A)	PIP1A (PLASMA MEMBRANE INTRINSIC PROTEIN 1A); water channel			1212.97	1866.93	0.622126	1.58854	-	-	-
	262562_at	AT1G34220	AT1G34220		similar to unknown protein [Arabidopsis thaliana] (TAIR:AT4G35730.1); similar to hypothetical protein [Carica papaya] (GB:ABS32229.1); contains InterPro domain Protein of unknown function DUF292, eukaryotic (InterPro:IPR005061)			213.967	329.123	0.621241	1.80893	-	-	-
	257690_at	AT3G12830	AT3G12830		auxin-responsive family protein			190.253	292.615	0.621084	1.82353	-	-	-
	254547_at	AT4G19860	AT4G19860		lecithin:cholesterol acyltransferase family protein / LACT family protein			471.553	725.133	0.620826	1.70579	-	-	-
	265733_at	AT2G01190	AT2G01190		octicosapeptide/Phox/Bem1p (PB1) domain-containing protein			240.794	370.236	0.620647	1.79172	-	-	-
	258093_at	AT3G14750	AT3G14750		similar to unknown protein [Arabidopsis thaliana] (TAIR:AT1G67170.1); similar to hypothetical protein [Vitis vinifera] (GB:CAN63248.1)			165.994	255.168	0.620315	1.83849	-	-	-
	245760_s_at	AT1G66920;AT1G66910	AT1G66920	AT1G66920: ; AT1G66910:	[AT1G66920, serine/threonine protein kinase, putative];[AT1G66910, protein kinase, putative]			329.602	506.563	0.620017	1.74918	-	-	-
	251667_at	AT3G57150	NAP57	Arabidopsis thaliana homologue of NAP57 (NAP57)	NAP57 (ARABIDOPSIS THALIANA HOMOLOGUE OF NAP57)			322.566	495.455	0.61916	1.74906	-	-	-
	260431_at	AT1G68190	AT1G68190		zinc finger (B-box type) family protein			33.5168	51.4794	0.619112	2.04042	-	-	-
	265130_at	AT1G30890	AT1G30890		integral membrane HRF1 family protein			296.421	455.243	0.618988	1.75936	-	-	-
	257592_at	AT3G24982	AT3G24982		protein binding			174.854	268.54	0.618982	1.8273	-	-	-
	262322_at	AT1G27590	AT1G27590		similar to phosphatidylinositol 3- and 4-kinase family protein [Arabidopsis thaliana] (TAIR:AT1G27570.1); similar to unnamed protein product [Vitis vinifera] (GB:CAO61552.1); similar to hypothetical protein [Vitis vinifera] (GB:CAN63444.1); contains domain PTHR15245:SF12 (PTHR15245:SF12); contains domain PTHR15245 (PTHR15245)			30.1112	46.2422	0.61891	2.05354	-	-	-
	250065_at	AT5G17910	AT5G17910		similar to unknown protein [Arabidopsis thaliana] (TAIR:AT2G29620.1); similar to hypothetical protein [Glycine max] (GB:BAB41198.1)			82.1659	126.153	0.618567	1.92313	-	-	-
	246007_at	AT5G08410	variable subunit	ferredoxin/thioredoxin reductase subunit A (variable subunit) 2 (FTRA2)	FTRA2 (ferredoxin/thioredoxin reductase subunit A (variable subunit) 2); ferredoxin:thioredoxin reductase; similar to FTRA1 (ferredoxin/thioredoxin reductase subunit A (variable subunit) 1), ferredoxin:thioredoxin reductase [Arabidopsis thaliana] (TAIR:AT5G23440.1); similar to Os04g0528800 [Oryza sativa (japonica cultivar-group)] (GB:NP_001053378.1); similar to ferredoxin-thioredoxin reductase SU…			346.865	532.394	0.61812	1.7362	-	-	-
	264463_at	AT1G10150	AT1G10150		ATPP2-A10 (Phloem protein 2-A10); carbohydrate binding			160.212	245.861	0.61786	1.83477	-	-	-
	263155_at	AT1G54140	TAFII21	TATA BINDING PROTEIN ASSOCIATED FACTOR 21KDA SUBUNIT (TAFII21)	TAFII21 (TATA BINDING PROTEIN ASSOCIATED FACTOR 21KDA SUBUNIT); transcription initiation factor			49.5782	76.0712	0.617645	1.98506	-	-	-
	258578_at	AT3G04200	AT3G04200		germin-like protein, putative			37.4891	57.5124	0.617402	2.02023	-	-	-
	249378_at	AT5G40450	AT5G40450		similar to unknown protein [Arabidopsis thaliana] (TAIR:AT3G28770.1); similar to hypothetical protein Kpol_1058p4 [Vanderwaltozyma polyspora DSM 70294] (GB:XP_001645325.1)			429.305	658.01	0.616108	1.70195	-	-	-
	267537_at	AT2G41880	GK-1	GUANYLATE KINASE 1 (GK-1)	GK-1 (GUANYLATE KINASE 1); guanylate kinase			207.405	317.891	0.616078	1.79551	-	-	-
	253283_at	AT4G34090	AT4G34090		similar to unknown protein [Arabidopsis thaliana] (TAIR:AT2G23370.1); similar to unnamed protein product [Vitis vinifera] (GB:CAO47838.1)			112.502	172.407	0.615866	1.87356	-	-	-
	255512_at	AT4G02195	SYP42	SYNTAXIN OF PLANTS 42 (SYP42)	SYP42 (SYNTAXIN OF PLANTS 41); SNAP receptor			99.5828	152.5	0.614837	1.88579	-	-	-
	251785_at	AT3G55130	ATWBC19	White-Brown Complex homolog 19 (ATWBC19)	ATWBC19 (WHITE-BROWN COMPLEX HOMOLOG 19); ATPase, coupled to transmembrane movement of substances			329.268	504.175	0.614662	1.73123	-	-	-
	264066_at	AT2G27880	AGO5	ARGONAUTE 5 (AGO5)	argonaute protein, putative / AGO, putative			20.1812	30.8773	0.613533	2.0869	-	-	-
	257602_at	AT3G13800	AT3G13800		metallo-beta-lactamase family protein			60.1843	92.0308	0.61273	1.94351	-	-	-
	250109_at	AT5G15230	GASA4	GAST1 PROTEIN HOMOLOG 4 (GASA4)	GASA4 (GAST1 PROTEIN HOMOLOG 4)			228.593	349.491	0.612476	1.77083	-	-	-
	259378_at	AT3G16310	AT3G16310		mitotic phosphoprotein N' end (MPPN) family protein			110.666	169.185	0.612388	1.86393	-	-	-
	255568_at	AT4G01250	WRKY22	(WRKY22)	WRKY22 (WRKY DNA-binding protein 22); transcription factor			192.183	293.499	0.610874	1.78776	-	-	-
	249606_at	AT5G37260	RVE2	REVEILLE 2 (RVE2)	CIR1/RVE2 (CIRCADIAN 1); DNA binding / transcription factor			169.863	259.403	0.61082	1.80347	-	-	-
	266215_at	AT2G06850	EXGT-A1	ENDOXYLOGLUCAN TRANSFERASE (EXGT-A1)	EXGT-A1 (ENDOXYLOGLUCAN TRANSFERASE); hydrolase, acting on glycosyl bonds			267.572	408.33	0.60981	1.74156	-	-	-
	250045_at	AT5G17700	AT5G17700		MATE efflux family protein			61.3966	93.6834	0.609634	1.93049	-	-	-
	262525_at	AT1G17060	CYP72C1	CYTOCHROME P450 72C1 (CYP72C1)	CYP72C1 (cytochrome P450, family 72, subfamily C, polypeptide 1); oxygen binding			43.6274	66.5605	0.609434	1.9738	-	-	-
	248108_at	AT5G55130	CNX5	CO-FACTOR FOR NITRATE, REDUCTASE AND XANTHINE DEHYDROGENASE 5 (CNX5)	CNX5 (SIRTINOL RESISTANT 1); Mo-molybdopterin cofactor sulfurase			239.974	366.085	0.609298	1.75385	-	-	-
	246461_at	AT5G16930	AT5G16930		AAA-type ATPase family protein			53.6703	81.8548	0.608944	1.94548	-	-	-
	253253_at	AT4G34750	AT4G34750		auxin-responsive protein, putative / small auxin up RNA (SAUR_E)			50.1381	76.4407	0.608433	1.95252	-	-	-
	254162_at	AT4G24440	AT4G24440		transcription initiation factor IIA gamma chain / TFIIA-gamma (TFIIA-S)			230.102	350.493	0.607111	1.75187	-	-	-
	245460_at	AT4G16990	RLM3	RESISTANCE TO LEPTOSPHAERIA MACULANS 3 (RLM3)	disease resistance protein (TIR-NBS class), putative			46.3531	70.5993	0.606989	1.95775	-	-	-
	249039_at	AT5G44310	AT5G44310		late embryogenesis abundant domain-containing protein / LEA domain-containing protein			19.9045	30.3125	0.606816	2.066	-	-	-
	251037_at	AT5G02100	UNE18	unfertilized embryo sac 18 (UNE18)	UNE18 (unfertilized embryo sac 18); oxysterol binding			142.043	216.309	0.606767	1.81282	-	-	-
	247509_at	AT5G62020	HSFB2A	HEAT SHOCK TRANSCRIPTION FACTOR B2A (HSFB2A)	AT-HSFB2A (Arabidopsis thaliana heat shock transcription factor B2A); DNA binding / transcription factor			248.171	377.712	0.605954	1.73823	-	-	-
	247841_at	AT5G58040	ATFIP1[V]	Arabidopsis homolog of yeast Fip1 [V] (ATFIP1[V])	ATFIP1[V] (ARABIDOPSIS HOMOLOG OF YEAST FIP1 [V]); RNA binding / protein binding			55.7063	84.778	0.60585	1.93024	-	-	-
	252334_at	AT3G48850	AT3G48850		mitochondrial phosphate transporter, putative			164.992	251.075	0.605726	1.79002	-	-	-
	265994_at	AT2G24170	AT2G24170		endomembrane protein 70, putative			61.271	93.2157	0.605368	1.91635	-	-	-
	247374_at	AT5G63190	AT5G63190		MA3 domain-containing protein			304.653	463.291	0.604751	1.70777	-	-	-
	254931_at	AT4G11460	AT4G11460		protein kinase family protein			14.3215	21.777	0.604623	2.10098	-	-	-
	253728_at	AT4G29410	AT4G29410		60S ribosomal protein L28 (RPL28C)			644.719	980.335	0.604605	1.61076	-	-	-
	253901_at	AT4G27090	AT4G27090		60S ribosomal protein L14 (RPL14B)			1089.93	1656.91	0.604251	1.54196	-	-	-
	247492_at	AT5G61890	AT5G61890		AP2 domain-containing transcription factor family protein			45.7483	69.5393	0.604109	1.94971	-	-	-
	260095_at	AT1G73230	AT1G73230		nascent polypeptide-associated complex (NAC) domain-containing protein			625.295	949.595	0.602777	1.60853	-	-	-
	254074_at	AT4G25490	CBF1	C-REPEAT/DRE BINDING FACTOR 1 (CBF1)	CBF1 (C-REPEAT/DRE BINDING FACTOR 1); DNA binding / transcription activator/ transcription factor			88.425	134.221	0.602081	1.85802	-	-	-
	265274_at	AT2G28450	AT2G28450		zinc finger (CCCH-type) family protein			91.3684	138.687	0.60207	1.85377	-	-	-
	245676_at	AT1G56670	AT1G56670		GDSL-motif lipase/hydrolase family protein			25.2911	38.3849	0.601908	2.01859	-	-	-
	251790_at	AT3G55470	AT3G55470		C2 domain-containing protein			222.317	337.226	0.601098	1.736	-	-	-
	252348_at	AT3G48140	AT3G48140		senescence-associated protein, putative			2243.15	3402.36	0.601014	1.4381	-	-	-
	247547_at	AT5G61360	AT5G61360		similar to unknown protein [Arabidopsis thaliana] (TAIR:AT5G07730.1)			37.4341	56.7772	0.600959	1.9649	-	-	-
	258482_at	AT3G02530	AT3G02530		chaperonin, putative			363.546	551.337	0.600797	1.67166	-	-	-
	251321_at	AT3G61460	BRH1	BRASSINOSTEROID-RESPONSIVE RING-H2 (BRH1)	BRH1 (BRASSINOSTEROID-RESPONSIVE RING-H2); protein binding / zinc ion binding			266.46	404.091	0.600759	1.71154	-	-	-
	247864_s_at	AT1G25155;AT5G57890;AT1G25083;AT1G24909;AT1G24807;AT1G25220	ASB1	AT1G25155: ; AT5G57890: ; AT1G25083: ; AT1G24909: ; AT1G25220: ANTHRANILATE SYNTHASE BETA SUBUNIT 1 (ASB1); AT1G24807:	[AT1G25155, anthranilate synthase beta subunit, putative];[AT5G57890, anthranilate synthase beta subunit, putative];[AT1G25083, anthranilate synthase beta subunit, putative];[AT1G24909, anthranilate synthase beta subunit, putative];[AT1G25220, ASB1 (ANTHRANILATE SYNTHASE BETA SUBUNIT 1); anthranilate synthase];[AT1G24807, anthranilate synthase beta subunit, putative]			538.477	816.158	0.599963	1.61827	-	-	-
	255068_at	AT4G08920	CRY1	CRYPTOCHROME 1 (CRY1)	CRY1 (CRYPTOCHROME 1)			125.31	189.885	0.599629	1.80486	-	-	-
	267486_at	AT2G02800	APK2B	PROTEIN KINASE 2B (APK2B)	APK2B (PROTEIN KINASE 2B); kinase			447.619	677.938	0.598882	1.63841	-	-	-
	264216_at	AT1G60180	AT1G60180		pseudogene of F-box family protein			13.2635	20.0789	0.598222	2.08925	-	-	-
	259229_at	AT3G07740	ADA2A	HOMOLOG OF YEAST ADA2 2A (ADA2A)	ADA2A (Arabidopsis adaptor 2A homolog); DNA binding / transcription factor			91.0566	137.839	0.598145	1.84096	-	-	-
	250752_at	AT5G05690	CPD	CONSTITUTIVE PHOTOMORPHOGENIC DWARF (CPD)	CPD (CABBAGE 3); oxygen binding			502.876	761.204	0.598082	1.62073	-	-	-
	251536_at	AT3G58610	AT3G58610		ketol-acid reductoisomerase			1538.47	2328.54	0.597933	1.47626	-	-	-
	261901_at	AT1G80920	J8	(J8)	J8; heat shock protein binding / unfolded protein binding			108.204	163.765	0.59788	1.81785	-	-	-
	261718_at	AT1G18390	AT1G18390		protein kinase family protein			174.797	264.49	0.597532	1.75492	-	-	-
	252855_at	AT4G39660	AGT2	ALANINE:GLYOXYLATE AMINOTRANSFERASE 2 (AGT2)	AGT2 (ALANINE:GLYOXYLATE AMINOTRANSFERASE 2); alanine-glyoxylate transaminase			153.309	231.936	0.597291	1.771	-	-	-
	262250_at	AT1G48280	AT1G48280		hydroxyproline-rich glycoprotein family protein			64.2509	97.1372	0.596308	1.87965	-	-	-
	253399_at	AT4G32850	nPAP	NUCLEAR POLY(A) POLYMERASE (nPAP)	nPAP (NUCLEAR POLY(A) POLYMERASE); nucleotidyltransferase/ protein binding			122.708	185.505	0.596226	1.79607	-	-	-
	250917_at	AT5G03690	AT5G03690		fructose-bisphosphate aldolase, putative; similar to fructose-bisphosphate aldolase, putative [Arabidopsis thaliana] (TAIR:AT2G36460.1); similar to Fructose-bisphosphate aldolase, class-I [Medicago truncatula] (GB:ABE84500.1); contains InterPro domain Fructose-bisphosphate aldolase, class-I; (InterPro:IPR000741)			72.3457	109.359	0.596092	1.86364	-	-	-
	257969_at	AT3G27520	AT3G27520		similar to unnamed protein product [Vitis vinifera] (GB:CAO14682.1)			29.9999	45.334	0.595637	1.97544	-	-	-
	256773_at	AT3G13630	AT3G13630		unknown protein			14.0793	21.2742	0.595524	2.07245	-	-	-
	264619_at	AT2G17760	AT2G17760		aspartyl protease family protein			535.966	809.81	0.595444	1.60361	-	-	-
	260116_at	AT1G33960	AIG1	AVRRPT2-INDUCED GENE 1 (AIG1)	AIG1 (AVRRPT2-INDUCED GENE 1); GTP binding			213.806	323.014	0.595293	1.72143	-	-	-
	249188_at	AT5G42830	AT5G42830		transferase family protein			127.424	192.471	0.594998	1.78707	-	-	-
	254193_at	AT4G23870	AT4G23870		similar to unknown protein [Arabidopsis thaliana] (TAIR:AT4G11020.1)			20.4986	30.9605	0.594901	2.02199	-	-	-
	255093_s_at	AT4G08580;AT5G17900	AT4G08580	AT4G08580: ; AT5G17900:	[AT4G08580, microfibrillar-associated protein-related];[AT5G17900, similar to microfibrillar-associated protein-related [Arabidopsis thaliana] (TAIR:AT4G08580.1); similar to unnamed protein product [Vitis vinifera] (GB:CAO43282.1); contains InterPro domain Micro-fibrillar-associated 1, C-terminal; (InterPro:IPR009730)]			112.358	169.67	0.594635	1.80204	-	-	-
	251187_at	AT3G62770	AtATG18a	(AtATG18a)	AtATG18a (Arabidopsis thaliana homolog of yeast autophagy 18 (ATG18) a)			115.376	174.173	0.59418	1.79709	-	-	-
	250480_at	AT5G10290	AT5G10290		leucine-rich repeat family protein / protein kinase family protein			80.2796	121.185	0.594104	1.84353	-	-	-
	247978_at	AT5G56710	AT5G56710		60S ribosomal protein L31 (RPL31C)			832.156	1256.01	0.593927	1.54185	-	-	-
	262488_at	AT1G21830	AT1G21830		similar to unnamed protein product [Vitis vinifera] (GB:CAO61865.1)			69.0107	104.145	0.593704	1.86166	-	-	-
	263472_at	AT2G31955	CNX2	COFACTOR OF NITRATE REDUCTASE AND XANTHINE DEHYDROGENASE 2 (CNX2)	CNX2 (COFACTOR OF NITRATE REDUCTASE AND XANTHINE DEHYDROGENASE 2); catalytic			281.853	425.303	0.593546	1.67995	-	-	-
	256677_at	AT3G52190	PHF1	PHOSPHATE TRANSPORTER TRAFFIC FACILITATOR1 (PHF1)	PHF1 (PHOSPHATE TRANSPORTER TRAFFIC FACILITATOR1); nucleotide binding			231.224	348.873	0.593408	1.70498	-	-	-
	252387_at	AT3G47800	AT3G47800		aldose 1-epimerase family protein			69.1454	104.322	0.593334	1.86016	-	-	-
	252940_at	AT4G39270	AT4G39270		leucine-rich repeat transmembrane protein kinase, putative			118.827	179.174	0.592499	1.78762	-	-	-
	253812_at	AT4G28240	AT4G28240		wound-responsive protein-related			142.49	214.842	0.592413	1.76395	-	-	-
	259194_at	AT3G01540	DRH1	DEAD BOX RNA HELICASE 1 (DRH1)	DRH1 (DEAD box RNA helicase 1)			439.686	662.628	0.591724	1.61655	-	-	-
	245317_at	AT4G15610	AT4G15610		integral membrane family protein			262.79	396.024	0.591677	1.68266	-	-	-
	262741_at	AT1G28760	AT1G28760		similar to unknown protein [Arabidopsis thaliana] (TAIR:AT5G67610.1); similar to unknown protein [Arabidopsis thaliana] (TAIR:AT5G67610.2); similar to unnamed protein product [Vitis vinifera] (GB:CAO18262.1)			62.4078	94.0275	0.591357	1.86668	-	-	-
	246393_at	AT1G58150	AT1G58150		unknown protein			31.0367	46.7429	0.590772	1.95464	-	-	-
	254433_at	AT4G20850	TPP2	TRIPEPTIDYL PEPTIDASE II (TPP2)	TPP2 (TRIPEPTIDYL PEPTIDASE II); subtilase			400.51	603.152	0.590685	1.62506	-	-	-
	246968_at	AT5G24870	AT5G24870		zinc finger (C3HC4-type RING finger) family protein			96.0248	144.542	0.590012	1.80666	-	-	-
	250821_at	AT5G05190	AT5G05190		Identical to Uncharacterized protein At5g05190 (Y-1) [Arabidopsis Thaliana] (GB:Q9FHK4); similar to unknown protein [Arabidopsis thaliana] (TAIR:AT3G56410.1); similar to unknown protein [Arabidopsis thaliana] (TAIR:AT3G56410.2); similar to unnamed protein product [Vitis vinifera] (GB:CAO41531.1); similar to hypothetical protein [Vitis vinifera] (GB:CAN78033.1)			274.805	413.627	0.589921	1.67098	-	-	-
	250663_at	AT5G07110	PRA1.B6	PRENYLATED RAB ACCEPTOR 1.B6 (PRA1.B6)	prenylated rab acceptor (PRA1) family protein			66.4244	99.974	0.58984	1.85353	-	-	-
	267104_at	AT2G41430	ERD15	EARLY RESPONSIVE TO DEHYDRATION 15 (ERD15)	ERD15 (EARLY RESPONSIVE TO DEHYDRATION 15)			3784.3	5694.09	0.589438	1.33169	-	-	-
	256657_at	AT3G18860	AT3G18860		transducin family protein / WD-40 repeat family protein			303.239	455.696	0.587618	1.65052	-	-	-
	253008_at	AT4G38210	ATEXPA20	ARABIDOPSIS THALIANA EXPANSIN A20 (ATEXPA20)	ATEXPA20 (ARABIDOPSIS THALIANA EXPANSIN A20)			27.5806	41.443	0.587472	1.9587	-	-	-
	266615_s_at	AT2G29720;AT2G35660	CTF2A	AT2G35660: (CTF2A); AT2G29720: (CTF2B)	[AT2G35660, CTF2A; monooxygenase];[AT2G29720, CTF2B; monooxygenase]			233.08	350.199	0.587349	1.68349	-	-	-
	262713_at	AT1G16520	AT1G16520		similar to unknown protein [Arabidopsis thaliana] (TAIR:AT1G56080.1); similar to unknown [Populus trichocarpa] (GB:ABK96045.1); contains InterPro domain Paired amphipathic helix; (InterPro:IPR003822)			35.9909	54.0583	0.586887	1.92246	-	-	-
	245048_at	ATCG00040	MATK	MATURASE K (MATK)	Encodes a maturase located in the trnK intron in the chloroplast genome.			823.708	1237.13	0.586798	1.51909	-	-	-
	265042_at	AT1G04040	AT1G04040		acid phosphatase class B family protein			281.199	422.187	0.586288	1.65575	-	-	-
	260476_at	AT1G11060	AT1G11060		similar to unknown protein [Arabidopsis thaliana] (TAIR:AT1G61030.1); similar to unnamed protein product [Vitis vinifera] (GB:CAO16922.1); contains domain gb def: Hypothetical protein T19D16.5 (PTHR22100:SF10); contains domain FAMILY NOT NAMED (PTHR22100)			50.0504	75.1341	0.586087	1.8773	-	-	-
	265170_at	AT1G23730	BCA3	BETA CARBONIC ANHYDRASE 4 (BCA3)	carbonic anhydrase, putative / carbonate dehydratase, putative			42.8953	64.3637	0.585426	1.89493	-	-	-
	261339_at	AT1G35710	AT1G35710		leucine-rich repeat transmembrane protein kinase, putative			619.745	929.896	0.585395	1.55099	-	-	-
	247676_at	AT5G59980	AT5G59980		no_match			41.1113	61.6762	0.585178	1.89956	-	-	-
	247334_at	AT5G63610	CDKE;1	CYCLIN-DEPENDENT KINASE E;1 (CDKE;1)	HEN3 (HUA ENHANCER 3); kinase			69.1399	103.7	0.584823	1.83143	-	-	-
	258225_at	AT3G15630	AT3G15630		similar to unknown protein [Arabidopsis thaliana] (TAIR:AT1G52720.1); similar to unnamed protein product [Vitis vinifera] (GB:CAO46032.1); similar to hypothetical protein [Vitis vinifera] (GB:CAN71657.1)			190.335	285.392	0.5844	1.69962	-	-	-
	263110_at	AT1G65220	AT1G65220		eIF4-gamma/eIF5/eIF2-epsilon domain-containing protein			173.201	259.647	0.584107	1.71078	-	-	-
	259216_at	AT3G09000	AT3G09000		proline-rich family protein			64.6714	96.9068	0.583471	1.83547	-	-	-
	267336_at	AT2G19310	AT2G19310		similar to HSP18.2 (HEAT SHOCK PROTEIN 18.2) [Arabidopsis thaliana] (TAIR:AT5G59720.1); similar to 18.5 kDa class I heat shock protein (HSP 18.5) (GB:P05478); contains InterPro domain HSP20-like chaperone (InterPro:IPR008978)			366.255	548.754	0.583311	1.61167	-	-	-
	250909_at	AT5G03700	AT5G03700		PAN domain-containing protein			62.4845	93.6187	0.583298	1.83931	-	-	-
	246291_at	AT3G56820	AT3G56820		similar to unnamed protein product [Vitis vinifera] (GB:CAO18276.1); contains InterPro domain Cupin, RmlC-type (InterPro:IPR011051)			65.7973	98.5816	0.58329	1.83263	-	-	-
	254953_at	AT4G10925	AT4G10925		F-box family protein			135.873	203.567	0.583242	1.73911	-	-	-
	252939_at	AT4G39230	AT4G39230		isoflavone reductase, putative			64.8765	97.158	0.582636	1.83224	-	-	-
	245828_at	AT1G57820	VIM1	VARIANT IN METHYLATION 1 (VIM1)	ORTH2/VIM1 (VARIANT IN METHYLATION 1); DNA binding / chromatin binding / double-stranded methylated DNA binding / histone binding / methyl-CpG binding / methyl-CpNpG binding / methyl-CpNpN binding			26.8603	40.2253	0.582628	1.94575	-	-	-
	255293_at	AT4G04730	AT4G04730		similar to unknown protein [Arabidopsis thaliana] (TAIR:AT2G13500.1); similar to unknown protein [Arabidopsis thaliana] (TAIR:AT2G31590.1)			17.1191	25.637	0.58262	2.00372	-	-	-
	260903_at	AT1G02460	AT1G02460		glycoside hydrolase family 28 protein / polygalacturonase (pectinase) family protein			36.4098	54.5226	0.582529	1.90625	-	-	-
	263174_at	AT1G54040	ESP	EPITHIOSPECIFIER PROTEIN (ESP)	ESP (EPITHIOSPECIFIER PROTEIN)			245.289	367.286	0.582423	1.66029	-	-	-
	246249_at	AT4G36680	AT4G36680		pentatricopeptide (PPR) repeat-containing protein			100.077	149.805	0.581976	1.7742	-	-	-
	250064_at	AT5G17890	DAR4	DA1-RELATED PROTEIN 4 (DAR4)	LIM domain-containing protein / disease resistance protein-related			97.4806	145.916	0.58195	1.7775	-	-	-
	253112_at	AT4G35970	APX5	ASCORBATE PEROXIDASE 5 (APX5)	APX5; L-ascorbate peroxidase/ peroxidase			22.4829	33.6446	0.58155	1.96501	-	-	-
	245109_at	AT2G41520	AT2G41520		DNAJ heat shock N-terminal domain-containing protein			42.6653	63.8394	0.581385	1.88198	-	-	-
	264609_at	AT1G04530	AT1G04530		binding			241.519	361.378	0.581375	1.65874	-	-	-
	263429_at	AT2G22250	AAT	ASPARTATE AMINOTRANSFERASE (AAT)	AAT/ATAAT/MEE17 (maternal effect embryo arrest 17); aspartate transaminase			71.8857	107.56	0.58137	1.81476	-	-	-
	249189_at	AT5G42780	AtHB27	ARABIDOPSIS THALIANA HOMEOBOX PROTEIN 27 (AtHB27)	ATHB27 (ARABIDOPSIS THALIANA HOMEOBOX PROTEIN 27); DNA binding / transcription factor			16.791	25.1201	0.581158	2.00127	-	-	-
	253877_at	AT4G27435	AT4G27435		similar to unknown protein [Arabidopsis thaliana] (TAIR:AT3G15480.1); similar to fiber protein Fb34 [Gossypium barbadense] (GB:AAR07596.1); contains InterPro domain Protein of unknown function DUF1218 (InterPro:IPR009606)			19.6753	29.4314	0.580968	1.98023	-	-	-
	264766_at	AT1G61420	AT1G61420		S-locus lectin protein kinase family protein			32.4209	48.4871	0.580676	1.91493	-	-	-
	259466_at	AT1G19050	ARR7	RESPONSE REGULATOR 7 (ARR7)	ARR7 (RESPONSE REGULATOR 7); transcription regulator/ two-component response regulator			219.746	328.629	0.580621	1.66836	-	-	-
	253505_at	AT4G31970	CYP82C2	CYTOCHROME P450, FAMILY 82, SUBFAMILY C, POLYPEPTIDE 2 (CYP82C2)	CYP82C2 (cytochrome P450, family 82, subfamily C, polypeptide 2); oxygen binding			8.49286	12.6991	0.580408	2.0865	-	-	-
	250044_at	AT5G17680	AT5G17680		disease resistance protein (TIR-NBS-LRR class), putative			15.8808	23.742	0.58016	2.00508	-	-	-
	245821_at	AT1G26270	AT1G26270		phosphatidylinositol 3- and 4-kinase family protein			205.829	307.656	0.579876	1.67427	-	-	-
	245295_at	AT4G16100	AT4G16100		similar to unknown protein [Arabidopsis thaliana] (TAIR:AT5G49220.1); similar to unnamed protein product [Vitis vinifera] (GB:CAO44865.1); contains InterPro domain Protein of unknown function DUF789 (InterPro:IPR008507)			55.7139	83.2735	0.57982	1.84234	-	-	-
	246989_at	AT5G67350	AT5G67350		unknown protein			85.9293	128.356	0.578925	1.78353	-	-	-
	264833_at	AT1G03590	AT1G03590		protein phosphatase 2C family protein / PP2C family protein			55.2788	82.5706	0.578902	1.84025	-	-	-
	252170_at	AT3G50480	HR4	HOMOLOG OF RPW8 4 (HR4)	HR4 (HOMOLOG OF RPW8 4)			3443.93	5143.49	0.578692	1.30754	-	-	-
	267461_at	AT2G33830	AT2G33830		dormancy/auxin associated family protein			406.774	607.445	0.578529	1.58202	-	-	-
	254159_at	AT4G24240	WRKY7	WRKY DNA-BINDING PROTEIN 7 (WRKY7)	WRKY7 (WRKY DNA-binding protein 7); transcription factor			72.7946	108.706	0.578523	1.80353	-	-	-
	267143_at	AT2G38100	AT2G38100		proton-dependent oligopeptide transport (POT) family protein			13.4068	20.0166	0.578232	2.02038	-	-	-
	252612_at	AT3G45160	AT3G45160		contains domain PROKAR_LIPOPROTEIN (PS51257)			96.4927	144.02	0.577775	1.76472	-	-	-
	249346_at	AT5G40780	LTH1	LYSINE HISTIDINE TRANSPORTER 1 (LTH1)	LHT1 (LYSINE HISTIDINE TRANSPORTER 1); amino acid transmembrane transporter			1362.43	2033.04	0.577453	1.42275	-	-	-
	266312_at	AT2G27020	PAG1	20S PROTEASOME ALPHA SUBUNIT G1 (PAG1)	PAG1 (20S proteasome alpha subunit G1); peptidase			968.81	1445.54	0.577324	1.46622	-	-	-
	262377_at	AT1G73110	AT1G73110		ribulose bisphosphate carboxylase/oxygenase activase, putative / RuBisCO activase, putative; similar to RCA (RUBISCO ACTIVASE) [Arabidopsis thaliana] (TAIR:AT2G39730.3); similar to Os04g0658300 [Oryza sativa (japonica cultivar-group)] (GB:NP_001054128.1); similar to Rubisco activase 2 [Mesembryanthemum crystallinum] (GB:AAZ41846.1); similar to OSIGBa0132E09-OSIGBa0108L24.4 [Oryza sativa (indica c…			184.384	275.101	0.57725	1.67957	-	-	-
	261226_at	AT1G20190	ATEXPA11	ARABIDOPSIS THALIANA EXPANSIN 11 (ATEXPA11)	ATEXPA11 (ARABIDOPSIS THALIANA EXPANSIN A11)			84.4572	125.99	0.577014	1.7793	-	-	-
	258830_at	AT3G07090	AT3G07090		similar to unknown protein [Arabidopsis thaliana] (TAIR:AT5G25170.1); similar to unnamed protein product [Vitis vinifera] (GB:CAO46108.1); contains InterPro domain Protein of unknown function DUF862, eukaryotic (InterPro:IPR008580)			428.561	639.297	0.576988	1.5701	-	-	-
	265342_at	AT2G18300	AT2G18300		basic helix-loop-helix (bHLH) family protein			175.301	261.493	0.576938	1.68502	-	-	-
	254832_at	AT4G12490	AT4G12490		protease inhibitor/seed storage/lipid transfer protein (LTP) family protein			4291.25	6400.77	0.576849	1.273	-	-	-
	260560_at	AT2G43590	AT2G43590		chitinase, putative			51.929	77.4415	0.576567	1.84041	-	-	-
	251487_at	AT3G59760	THIOL	O-ACETYLSERINE (THIOL) LYASE ISOFORM C (OASC)	OASC (O-ACETYLSERINE (THIOL) LYASE ISOFORM C); cysteine synthase			174.253	259.853	0.576511	1.68435	-	-	-
	265356_at	AT2G16595	AT2G16595		similar to translocon-associated protein alpha (TRAP alpha) family protein [Arabidopsis thaliana] (TAIR:AT2G21160.1); similar to hypothetical protein [Vitis vinifera] (GB:CAN77171.1); contains domain PTHR12924 (PTHR12924)			44.2691	66.0047	0.576268	1.85995	-	-	-
	246895_at	AT5G25540	CID6	CTC-Interacting Domain 6 (CID6)	CID6 (CTC-Interacting Domain 6); protein binding			404.805	603.467	0.576048	1.57426	-	-	-
	257460_at	AT1G75580	AT1G75580		auxin-responsive protein, putative			13.1343	19.5718	0.575434	2.01357	-	-	-
	249742_at	AT5G24490	AT5G24490		30S ribosomal protein, putative			565.659	842.693	0.575075	1.5279	-	-	-
	266300_at	AT2G01420	PIN4	PIN-FORMED 4 (PIN4)	PIN4 (PIN-FORMED 4); auxin:hydrogen symporter/ transporter			308.534	459.437	0.57444	1.6038	-	-	-
	253754_at	AT4G29020	AT4G29020		glycine-rich protein			47.9497	71.3391	0.573172	1.83921	-	-	-
	255134_at	AT4G08330	AT4G08330		Identical to Uncharacterized protein At4g08330, chloroplast precursor [Arabidopsis Thaliana] (GB:Q9STN5); similar to peptide-methionine-(S)-S-oxide reductase [Arabidopsis thaliana] (TAIR:AT2G17705.1); similar to unknown [Populus trichocarpa] (GB:ABK94339.1)			120.351	179.051	0.573123	1.72056	-	-	-
	249877_at	AT5G23150	HUA2	ENHANCER OF AG-4 2 (HUA2)	HUA2 (ENHANCER OF AG-4 2)			39.2813	58.435	0.572992	1.86428	-	-	-
	252328_at	AT3G48570	AT3G48570		protein transport protein SEC61 gamma subunit, putative			540.659	804.142	0.572732	1.52581	-	-	-
	249327_at	AT5G40890	ATCLC-A	CHLORIDE CHANNEL A (ATCLC-A)	ATCLC-A (CHLORIDE CHANNEL A); anion channel/ voltage-gated chloride channel			390.283	580.351	0.572405	1.56667	-	-	-
	262124_at	AT1G59660	AT1G59660		nucleoporin family protein			16.3013	24.2229	0.571385	1.97209	-	-	-
	248655_at	AT5G48760	AT5G48760		60S ribosomal protein L13A (RPL13aD)			318.986	473.984	0.571343	1.58906	-	-	-
	266037_at	AT2G05940	AT2G05940		protein kinase, putative			1833.01	2722.98	0.570975	1.36269	-	-	-
	249485_at	AT5G39020	AT5G39020		protein kinase family protein			267.577	397.485	0.570947	1.61035	-	-	-
	266574_at	AT2G23890	AT2G23890		5' nucleotidase family protein			92.4894	137.335	0.57034	1.74507	-	-	-
	263838_at	AT2G36880	MAT3	methionine adenosyltransferase 3 (MAT3)	MAT3 (METHIONINE ADENOSYLTRANSFERASE 3); methionine adenosyltransferase			1191.27	1768.6	0.570115	1.41527	-	-	-
	246373_at	AT1G51860	AT1G51860		leucine-rich repeat protein kinase, putative			55.2717	82.0547	0.570046	1.81036	-	-	-
	247268_at	AT5G64080	AT5G64080		protease inhibitor/seed storage/lipid transfer protein (LTP) family protein			145.148	215.319	0.568949	1.68235	-	-	-
	257216_at	AT3G14990	AT3G14990		4-methyl-5(b-hydroxyethyl)-thiazole monophosphate biosynthesis protein, putative			1102.52	1635.51	0.568939	1.42126	-	-	-
	245004_at	ATCG00300	YCF9	(YCF9)	encodes PsbZ, which is a subunit of photosystem II. In Chlamydomonas, this protein has been shown to be essential in the interaction between PS II and the light harvesting complex II.			869.82	1289.9	0.568474	1.45022	-	-	-
	256999_at	AT3G14200	AT3G14200		DNAJ heat shock N-terminal domain-containing protein			330.962	490.607	0.567904	1.5727	-	-	-
	251190_at	AT3G62690	ATL5	ATL5 (ATL5)	ATL5 (Arabidopsis T?xicos en Levadura 5); protein binding / zinc ion binding			40.5846	60.1584	0.567833	1.84266	-	-	-
	247214_at	AT5G64850	AT5G64850		similar to unknown protein [Arabidopsis thaliana] (TAIR:AT5G09960.1); similar to 80C09_15 [Brassica rapa subsp. pekinensis] (GB:AAZ41826.1)			194.75	288.656	0.56773	1.64039	-	-	-
	267368_at	AT2G44350	ATCS	(ATCS)	ATCS (CITRATE SYNTHASE 4); citrate (SI)-synthase			1086.97	1610.36	0.56707	1.41678	-	-	-
	254318_at	AT4G22530	AT4G22530		embryo-abundant protein-related			156.255	231.407	0.566523	1.66467	-	-	-
	255764_at	AT1G16720	HCF173	high chlorophyll fluorescence phenotype 173 (HCF173)	HCF173 (HIGH CHLOROPHYLL FLUORESCENCE PHENOTYPE 173); binding / catalytic/ oxidoreductase/ transcription repressor			321.131	475.57	0.566499	1.57184	-	-	-
	253950_at	AT4G26910	AT4G26910		2-oxoacid dehydrogenase family protein			1038.44	1537.5	0.566179	1.41965	-	-	-
	248060_at	AT5G55560	AT5G55560		protein kinase family protein			38.4548	56.9337	0.566119	1.84381	-	-	-
	262412_at	AT1G34760	GRF11	GENERAL REGULATORY FACTOR 11 (GRF11)	GRF11 (General regulatory factor 11); amino acid binding / protein phosphorylated amino acid binding			108.332	160.378	0.566015	1.71011	-	-	-
	261505_at	AT1G71696	SOL1	SUPPRESSOR OF LLP1 1 (SOL1)	SOL1 (suppressor of LLP1 1); carboxypeptidase A			43.526	64.4322	0.565907	1.82715	-	-	-
	261763_at	AT1G15520	PDR12	PLEIOTROPIC DRUG RESISTANCE 12 (PDR12)	ATPDR12/PDR12 (PLEIOTROPIC DRUG RESISTANCE 12); ATPase, coupled to transmembrane movement of substances			253.345	374.98	0.565709	1.5997	-	-	-
	252325_at	AT3G48560	CSR1	CHLORSULFURON/IMIDAZOLINONE RESISTANT 1 (CSR1)	CSR1 (CHLORSULFURON/IMIDAZOLINONE RESISTANT 1)			1128.67	1670.25	0.565439	1.40643	-	-	-
	262804_at	AT1G20880	AT1G20880		RNA recognition motif (RRM)-containing protein			55.5391	82.1783	0.565253	1.79356	-	-	-
	250513_at	AT5G09890	AT5G09890		protein kinase, putative			181.147	268.001	0.56508	1.64077	-	-	-
	245706_at	AT5G04310	AT5G04310		pectate lyase family protein			26.3475	38.9625	0.564419	1.88676	-	-	-
	265257_at	AT2G20420	AT2G20420		succinyl-CoA ligase (GDP-forming) beta-chain, mitochondrial, putative / succinyl-CoA synthetase, beta chain, putative / SCS-beta, putative			764.33	1130.09	0.564167	1.45232	-	-	-
	250078_at	AT5G16690	ORC3	ORIGIN RECOGNITION COMPLEX SUBUNIT 3 (ORC3)	ATORC3/ORC3 (Origin recognition complex protein 3); protein binding			11.7057	17.3054	0.564015	1.98985	-	-	-
	258127_at	AT3G24570	AT3G24570		peroxisomal membrane 22 kDa family protein			273.851	404.832	0.563933	1.58368	-	-	-
	248616_at	AT5G49580	AT5G49580		DNAJ heat shock N-terminal domain-containing protein			98.6903	145.875	0.56375	1.71447	-	-	-
	258328_at	AT3G16090	AT3G16090		zinc finger (C3HC4-type RING finger) family protein			74.875	110.66	0.563572	1.74942	-	-	-
	259090_at	AT3G04920	AT3G04920		40S ribosomal protein S24 (RPS24A)			563.489	832.458	0.56299	1.4876	-	-	-
	245980_at	AT5G13140	AT5G13140		similar to unknown protein [Arabidopsis thaliana] (TAIR:AT3G26960.1); similar to unknown [Euphorbia pulcherrima] (GB:ABO43960.1); contains InterPro domain Pollen Ole e 1 allergen and extensin (InterPro:IPR006041)			39.8108	58.801	0.562679	1.82774	-	-	-
	247058_at	AT5G66680	DGL1	DEFECTIVE GLYCOSYLATION (DGL1)	DGL1 (defective glycosylation 1); dolichyl-diphosphooligosaccharide-protein glycotransferase			775.588	1145.18	0.562214	1.44384	-	-	-
	250819_at	AT5G05100	AT5G05100		nucleic acid binding			591.765	873.532	0.561836	1.4774	-	-	-
	260526_at	AT2G47410	AT2G47410		nucleotide binding			120.926	178.477	0.561615	1.6811	-	-	-
	250217_at	AT5G14120	AT5G14120		nodulin family protein			830.418	1225.56	0.561537	1.43276	-	-	-
	249294_at	no_match	no_match		no_match			24.446	36.0758	0.561431	1.88631	-	-	-
	254869_at	AT4G11890	AT4G11890		protein kinase family protein			727.527	1073.55	0.561322	1.44907	-	-	-
	261011_at	AT1G26340	CB5-A	CYTOCHROME B5 ISOFORM A (CB5-A)	B5 #6 (cytochrome b5 family protein #6); heme binding / transition metal ion binding			65.1968	96.1722	0.560818	1.75795	-	-	-
	261327_at	AT1G44830	AT1G44830		AP2 domain-containing transcription factor TINY, putative			23.1398	34.128	0.560579	1.89051	-	-	-
	266247_at	AT2G27660	AT2G27660		DC1 domain-containing protein			265.335	391.207	0.560121	1.57488	-	-	-
	259130_at	AT3G02190	AT3G02190		60S ribosomal protein L39 (RPL39B)			225.745	332.826	0.560075	1.59553	-	-	-
	253088_at	AT4G36220	FAH1	FERULIC ACID 5-HYDROXYLASE 1 (FAH1)	FAH1 (FERULATE-5-HYDROXYLASE 1); ferulate 5-hydroxylase			154.72	228.075	0.559853	1.64342	-	-	-
	252022_at	AT3G52930	AT3G52930		fructose-bisphosphate aldolase, putative			1404.9	2070.11	0.559239	1.35731	-	-	-
	258942_at	AT3G09960	AT3G09960		calcineurin-like phosphoesterase family protein			28.7171	42.3097	0.559076	1.85763	-	-	-
	267397_at	AT1G76170	AT1G76170		similar to unknown protein [Arabidopsis thaliana] (TAIR:AT2G44270.1); similar to unnamed protein product [Vitis vinifera] (GB:CAO62002.1); contains InterPro domain PP-loop (InterPro:IPR011063); contains InterPro domain Protein of unknown function UPF0021 (InterPro:IPR000541); contains InterPro domain Rossmann-like alpha/beta/alpha sandwich fold (InterPro:IPR014729); contains InterPro domain PP-lo…			35.6543	52.4994	0.558222	1.82689	-	-	-
	266302_at	AT2G27050	EIL1	ETHYLENE-INSENSITIVE3-LIKE 1 (EIL1)	EIL1 (ETHYLENE-INSENSITIVE3-LIKE 1); transcription factor			171.943	253.158	0.558104	1.62393	-	-	-
	245076_at	AT2G23170	GH3.3	(GH3.3)	GH3.3; indole-3-acetic acid amido synthetase			38.0035	55.9469	0.557927	1.81768	-	-	-
	255995_at	AT1G29750	RKF1	RECEPTOR-LIKE KINASE IN FLOWERS 1 (RKF1)	RKF1 (RECEPTOR-LIKE KINASE IN FLOWERS 1); ATP binding / kinase/ protein serine/threonine kinase			73.8309	108.688	0.557896	1.73207	-	-	-
	263074_at	AT2G17560	HMGB4	HIGH MOBILITY GROUP B 4 (HMGB4)	HMGB4 (HIGH MOBILITY GROUP B 4); transcription factor			185.639	273.239	0.557662	1.61256	-	-	-
	263887_at	AT2G36980	AT2G36980		pentatricopeptide (PPR) repeat-containing protein			22.558	33.2022	0.557641	1.88387	-	-	-
	261658_at	AT1G50040	AT1G50040		similar to unknown protein [Arabidopsis thaliana] (TAIR:AT3G19680.1); similar to unnamed protein product [Vitis vinifera] (GB:CAO61535.1); contains InterPro domain Protein of unknown function DUF1005 (InterPro:IPR010410)			35.8653	52.7821	0.55746	1.82355	-	-	-
	245309_at	AT4G15140	AT4G15140		similar to unknown [Populus trichocarpa] (GB:ABK96081.1)			17.0573	25.1027	0.557458	1.91923	-	-	-
	253749_at	AT4G29080	PAP2	PHYTOCHROME-ASSOCIATED PROTEIN 2 (PAP2)	PAP2 (PHYTOCHROME-ASSOCIATED PROTEIN 2); transcription factor			85.0225	125.121	0.557406	1.71224	-	-	-
	262946_at	AT1G79390	AT1G79390		similar to unknown [Populus trichocarpa] (GB:ABK95389.1)			246.202	362.196	0.556931	1.57374	-	-	-
	247814_at	AT5G58310	MES18	METHYL ESTERASE 18 (MES18)	hydrolase, alpha/beta fold family protein			55.7379	81.9975	0.556921	1.76497	-	-	-
	264859_at	AT1G24280	G6PD3	GLUCOSE-6-PHOSPHATE DEHYDROGENASE 3 (G6PD3)	G6PD3 (GLUCOSE-6-PHOSPHATE DEHYDROGENASE 3); glucose-6-phosphate dehydrogenase			92.401	135.921	0.556785	1.69943	-	-	-
	254794_at	AT4G12970	AT4G12970		similar to unnamed protein product [Vitis vinifera] (GB:CAO17947.1)			51.4813	75.7108	0.55645	1.77361	-	-	-
	255078_at	AT4G09010	APX4	ASCORBATE PEROXIDASE 4 (APX4)	APX4 (ASCORBATE PEROXIDASE 4); peroxidase			369.852	543.858	0.556281	1.51916	-	-	-
	263054_at	AT2G04620	AT2G04620		cation efflux family protein			57.2371	84.1265	0.555609	1.75712	-	-	-
	254616_at	AT4G18710	BIN2	BRASSINOSTEROID-INSENSITIVE 2 (BIN2)	BIN2 (BRASSINOSTEROID-INSENSITIVE 2); kinase			377.1	554.22	0.555512	1.51406	-	-	-
	255319_at	AT4G04220	AtRLP46	Receptor Like Protein 46 (AtRLP46)	disease resistance family protein			157.359	231.262	0.555467	1.62643	-	-	-
	253814_at	AT4G28290	AT4G28290		unknown protein			114.317	167.99	0.555333	1.66712	-	-	-
	260586_at	AT2G43630	AT2G43630		similar to glycine-rich protein [Arabidopsis thaliana] (TAIR:AT3G59640.2); similar to glycine-rich protein [Arabidopsis thaliana] (TAIR:AT3G59640.1); similar to unnamed protein product [Vitis vinifera] (GB:CAO46269.1)			337.593	495.958	0.554934	1.52636	-	-	-
	255150_at	AT4G08160	AT4G08160		glycosyl hydrolase family 10 protein / carbohydrate-binding domain-containing protein			16.242	23.8592	0.554822	1.91664	-	-	-
	248612_at	AT5G49530	AT5G49530		SIN-like family protein			201.956	296.588	0.55442	1.59077	-	-	-
	264581_at	AT1G05210	AT1G05210		similar to unknown protein [Arabidopsis thaliana] (TAIR:AT2G32380.1); similar to unnamed protein product [Vitis vinifera] (GB:CAO24140.1); contains InterPro domain Transmembrane protein 97, predicted (InterPro:IPR016964)			63.5233	93.2882	0.554408	1.73965	-	-	-
	245200_at	AT1G67850	AT1G67850		similar to unknown protein [Arabidopsis thaliana] (TAIR:AT1G13000.2); similar to unknown protein [Arabidopsis thaliana] (TAIR:AT1G13000.1); similar to unnamed protein product [Vitis vinifera] (GB:CAO42517.1); contains InterPro domain Protein of unknown function DUF707 (InterPro:IPR007877)			143.681	210.967	0.554153	1.63371	-	-	-
	258796_at	AT3G04630	WDL1	WVD2-LIKE 1 (WDL1)	WDL1 (WVD2-LIKE 1)			25.3527	37.2103	0.553562	1.85505	-	-	-
	258727_at	AT3G11930	AT3G11930		universal stress protein (USP) family protein			948.737	1392.36	0.553458	1.38834	-	-	-
	262010_at	AT1G35612	AT1G35612		transposable element gene			73.3845	107.692	0.553367	1.71756	-	-	-
	251160_at	AT3G63240	AT3G63240		endonuclease/exonuclease/phosphatase family protein			31.2231	45.799	0.552701	1.82533	-	-	-
	265034_at	AT1G61660	AT1G61660		basic helix-loop-helix (bHLH) family protein			129.153	189.406	0.552395	1.64149	-	-	-
	262691_at	AT1G62740	AT1G62740		stress-inducible protein, putative			265.51	389.261	0.551971	1.54728	-	-	-
	247922_at	AT5G57500	AT5G57500		transferase, transferring glycosyl groups			22.866	33.5169	0.551683	1.862	-	-	-
	257809_at	AT3G27060	TSO2	TSO meaning 'ugly' in Chinese (TSO2)	TSO2 (TSO MEANING 'UGLY' IN CHINESE); ribonucleoside-diphosphate reductase			149.354	218.859	0.551266	1.61897	-	-	-
	261534_at	AT1G01820	PEX11C	PEROXIN 11C (PEX11C)	PEX11C			369.254	540.974	0.550944	1.50135	-	-	-
	256453_at	AT1G75270	DHAR2	DEHYDROASCORBATE REDUCTASE 2 (DHAR2)	DHAR2; glutathione dehydrogenase (ascorbate)			217.146	318.102	0.550821	1.56928	-	-	-
	251443_at	AT3G59940	AT3G59940		kelch repeat-containing F-box family protein			146.318	214.318	0.550642	1.61951	-	-	-
	253888_at	AT4G27750	ISI1	IMPAIRED SUCROSE INDUCTION 1 (ISI1)	ISI1 (IMPAIRED SUCROSE INDUCTION 1); binding			204.868	299.908	0.549823	1.57341	-	-	-
	262080_at	AT1G59650	CW14	(CW14)	CW14			91.9048	134.528	0.549697	1.67619	-	-	-
	258987_at	AT3G08950	AT3G08950		electron transport SCO1/SenC family protein			135.68	198.594	0.549606	1.62573	-	-	-
	265194_at	AT1G05010	EFE	ETHYLENE-FORMING ENZYME (EFE)	EFE (ETHYLENE FORMING ENZYME)			2756.27	4033.7	0.549387	1.23728	-	-	-
	251797_at	AT3G55560	AGF2	AT-hook protein of GA feedback 2 (AGF2)	AGF2 (AT-HOOK PROTEIN OF GA FEEDBACK 2)			70.7766	103.579	0.549383	1.70877	-	-	-
	256024_at	AT1G58340	ZF14	(ZF14)	ZF14; transporter			25.0727	36.678	0.5488	1.84041	-	-	-
	259542_at	AT1G20575	AT1G20575		dolichyl-phosphate beta-D-mannosyltransferase, putative / dolichol-phosphate mannosyltransferase, putative / mannose-P-dolichol synthase, putative			181.881	266.068	0.548797	1.58527	-	-	-
	248492_at	AT5G51040	AT5G51040		similar to unnamed protein product [Vitis vinifera] (GB:CAO23083.1); contains InterPro domain Protein of unknown function DUF339 (InterPro:IPR005631)			270.264	395.254	0.548413	1.53298	-	-	-
	245113_at	AT2G41660	MIZ1	mizu-kussei 1 (MIZ1)	MIZ1 (MIZU-KUSSEI 1)			47.5017	69.4651	0.54831	1.75648	-	-	-
	266237_at	AT2G29540	ATRPC14	RNA POLYMERASE 14 KDA SUBUNIT (ATRPC14)	ATRPC14 (Arabidopsis thaliana RNA polymerase I(A) and III(C) 14 kDa subunit); DNA binding / DNA-directed RNA polymerase			119.605	174.901	0.548266	1.63744	-	-	-
	251097_at	AT5G01560	LECRKA4.3	LECTIN RECEPTOR KINASE A4.3 (LECRKA4.3)	lectin protein kinase, putative			24.493	35.804	0.547752	1.83988	-	-	-
	263601_s_at	AT4G34570;AT2G16370	THY-2	AT4G34570: thymidylate synthase 2 (THY-2); AT2G16370: THYMIDYLATE SYNTHASE 1 (THY-1)	[AT4G34570, THY-2 (THYMIDYLATE SYNTHASE 2)];[AT2G16370, THY-1 (THYMIDYLATE SYNTHASE 1)]			85.7145	125.277	0.54751	1.67779	-	-	-
	254428_at	AT4G21160	ZAC	(ZAC)	ZAC (ARF-GAP DOMAIN 12); ARF GTPase activator			325.698	475.997	0.547418	1.5056	-	-	-
	249004_at	AT5G44570	AT5G44570		unknown protein			71.274	104.144	0.547135	1.70027	-	-	-
	256000_at	AT1G29880	AT1G29880		glycyl-tRNA synthetase / glycine--tRNA ligase			406.32	593.551	0.546755	1.47489	-	-	-
	256922_at	AT3G19010	AT3G19010		oxidoreductase, 2OG-Fe(II) oxygenase family protein			1383.4	2020.61	0.54657	1.31652	-	-	-
	246784_at	AT5G27430	AT5G27430		signal peptidase subunit family protein			221.515	323.503	0.546374	1.55171	-	-	-
	245977_at	AT5G13110	G6PD2	GLUCOSE-6-PHOSPHATE DEHYDROGENASE 2 (G6PD2)	G6PD2 (GLUCOSE-6-PHOSPHATE DEHYDROGENASE 2); glucose-6-phosphate dehydrogenase			238.163	347.802	0.546316	1.54218	-	-	-
	254235_at	AT4G23750	CRF2	CYTOKININ RESPONSE FACTOR 2 (CRF2)	CRF2 (CYTOKININ RESPONSE FACTOR 2); DNA binding / transcription factor			19.7792	28.8774	0.545959	1.86135	-	-	-
	256735_at	AT3G29400	ATEXO70E1	exocyst subunit EXO70 family protein E1 (ATEXO70E1)	ATEXO70E1 (exocyst subunit EXO70 family protein E1); protein binding			211.174	308.194	0.545405	1.55459	-	-	-
	260959_at	AT1G06050	AT1G06050		similar to unknown protein [Arabidopsis thaliana] (TAIR:AT5G10750.1); similar to unnamed protein product [Vitis vinifera] (GB:CAO64823.1); contains InterPro domain Protein of unknown function DUF1336 (InterPro:IPR009769)			73.6303	107.446	0.545235	1.68967	-	-	-
	267126_s_at	AT2G23600;AT2G23590	ACL	AT2G23600: acetone-cyanohydrin lyase (ACL); AT2G23590: METHYL ESTERASE 8 (MES8)	[AT2G23600, ACL (ACETONE-CYANOHYDRIN LYASE); hydrolase];[AT2G23590, hydrolase, alpha/beta fold family protein]			1016.63	1483.51	0.545223	1.35164	-	-	-
	265210_at	AT2G36620	RPL24A	ribosomal protein L24 (RPL24A)	RPL24A (RIBOSOMAL PROTEIN L24); structural constituent of ribosome			722.071	1053.52	0.544999	1.39493	-	-	-
	266322_at	AT2G46690	AT2G46690		auxin-responsive family protein			51.9089	75.7301	0.544884	1.73349	-	-	-
	257743_at	AT3G27390	AT3G27390		Identical to Uncharacterized membrane protein At3g27390 [Arabidopsis Thaliana] (GB:Q8GUM4;GB:Q9LTZ1); similar to unknown protein [Arabidopsis thaliana] (TAIR:AT5G40640.1); similar to unnamed protein product [Vitis vinifera] (GB:CAO14643.1)			176.162	256.969	0.544691	1.57552	-	-	-
	253953_at	AT4G26750	AT4G26750		hydroxyproline-rich glycoprotein family protein			64.902	94.6531	0.544388	1.70306	-	-	-
	259257_at	AT3G07760	AT3G07760		similar to unnamed protein product [Vitis vinifera] (GB:CAO41197.1); contains InterPro domain Sterile alpha motif SAM (InterPro:IPR001660); contains InterPro domain Sterile alpha motif homology (InterPro:IPR010993); contains InterPro domain Sterile alpha motif homology 2 (InterPro:IPR011510)			324.669	473.44	0.54421	1.49518	-	-	-
	251946_at	AT3G53540	AT3G53540		similar to unknown protein [Arabidopsis thaliana] (TAIR:AT4G28760.2); similar to unknown protein [Arabidopsis thaliana] (TAIR:AT4G28760.1); similar to unnamed protein product [Vitis vinifera] (GB:CAO18092.1); contains domain PHOSPHATIDYLINOSITOL N-ACETYLGLUCOSAMINYLTRANSFERASE SUBUNIT P (DOWN SYNDROME CRITICAL REGION PROTEIN 5)-RELATED (PTHR21726)			60.0742	87.5951	0.544105	1.71206	-	-	-
	264579_at	AT1G05205	AT1G05205		similar to hypothetical protein OsJ_021517 [Oryza sativa (japonica cultivar-group)] (GB:EAZ38034.1); similar to unknown protein [Oryza sativa (japonica cultivar-group)] (GB:BAD45491.1); similar to hypothetical protein OsI_023333 [Oryza sativa (indica cultivar-group)] (GB:EAZ02101.1)			72.7787	106.078	0.543542	1.68545	-	-	-
	245917_at	AT5G28740	AT5G28740		transcription-coupled DNA repair protein-related			153.624	223.832	0.543008	1.58746	-	-	-
	251847_at	AT3G54640	TSA1	TRYPTOPHAN SYNTHASE ALPHA CHAIN (TSA1)	TSA1 (TRYPTOPHAN SYNTHASE ALPHA CHAIN); tryptophan synthase			801.471	1167.73	0.542984	1.3747	-	-	-
	257978_at	AT3G20860	ATNEK5	NIMA-RELATED KINASE5 (ATNEK5)	ATNEK5; kinase			46.8826	68.2677	0.542151	1.73738	-	-	-
	261027_at	AT1G01340	ATCNGC10	CYCLIC NUCLEOTIDE GATED CHANNEL 10 (ATCNGC10)	ATCNGC10 (CYCLIC NUCLEOTIDE GATED CHANNEL 10); calmodulin binding / cyclic nucleotide binding / ion channel			145.537	211.922	0.542151	1.59153	-	-	-
	259131_at	AT3G02180	SP1L3	SPIRAL 1-LIKE3 (SP1L3)	SP1L3 (SPIRAL 1-LIKE3)			471.766	686.931	0.542094	1.43992	-	-	-
	250693_at	AT5G06600	UBP12	UBIQUITIN-SPECIFIC PROTEASE 12 (UBP12)	UBP12 (UBIQUITIN-SPECIFIC PROTEASE 12); ubiquitin-specific protease			173.864	253.03	0.541349	1.56593	-	-	-
	267142_at	AT2G38290	ATAMT2	AMMONIUM TRANSPORTER 2 (ATAMT2)	ATAMT2 (AMMONIUM TRANSPORTER 2); ammonium transmembrane transporter			528.705	769.288	0.541062	1.42177	-	-	-
	255403_at	AT4G03400	DFL2	DWARF IN LIGHT 2 (DFL2)	DFL2 (DWARF IN LIGHT 2)			52.1733	75.9092	0.540961	1.7196	-	-	-
	246775_at	AT5G27540	MIRO1	Miro-related GTP-ase 1 (MIRO1)	EMB2473 (EMBRYO DEFECTIVE 2473); GTP binding			280.879	408.644	0.540895	1.50264	-	-	-
	265572_at	no_match	no_match		no_match			50.2903	73.1633	0.540841	1.72392	-	-	-
	258193_at	AT3G29090	PME31	PECTIN METHYLESTERASE 31 (PME31)	pectinesterase family protein			84.1037	122.315	0.540355	1.65607	-	-	-
	252075_at	AT3G51730	AT3G51730		saposin B domain-containing protein			651.272	947.105	0.540263	1.39223	-	-	-
	246988_at	AT5G67340	AT5G67340		armadillo/beta-catenin repeat family protein / U-box domain-containing protein			155.193	225.674	0.540174	1.57659	-	-	-
	263558_at	AT2G16380	AT2G16380		SEC14 cytosolic factor family protein / phosphoglyceride transfer family protein			96.7528	140.677	0.540016	1.63689	-	-	-
	260775_at	AT1G78300	GRF2	GENERAL REGULATORY FACTOR 2 (GRF2)	GRF2 (GENERAL REGULATORY FACTOR 2); protein phosphorylated amino acid binding			459.741	668.304	0.539684	1.43511	-	-	-
	257897_at	AT3G18030	HAL3A	HAL3-LIKE PROTEIN A (HAL3A)	ATHAL3A (Arabidopsis thaliana Hal3-like protein A)			65.8204	95.652	0.539259	1.68393	-	-	-
	261231_at	AT1G20110	AT1G20110		zinc finger (FYVE type) family protein			496.648	721.326	0.538428	1.42093	-	-	-
	251495_at	AT3G59020	AT3G59020		protein transporter			389.835	566.042	0.538047	1.45082	-	-	-
	255411_at	AT4G03110	AT4G03110		RNA-binding protein, putative			175.481	254.795	0.538025	1.55351	-	-	-
	252379_at	AT3G47730	ATH1	ABC2 HOMOLOG 1 (ATH1)	ATATH1 (ABC2 homolog 1); ATPase, coupled to transmembrane movement of substances			191.541	278.092	0.53791	1.54185	-	-	-
	249140_at	AT5G43190	AT5G43190		F-box family protein (FBX6)			235.834	342.221	0.537158	1.51253	-	-	-
	260327_at	AT1G63840	AT1G63840		zinc finger (C3HC4-type RING finger) family protein			430.848	625.18	0.537093	1.43472	-	-	-
	248708_at	AT5G48560	AT5G48560		basic helix-loop-helix (bHLH) family protein			17.4123	25.2612	0.536819	1.8469	-	-	-
	259164_at	AT3G01770	ATBET10	Arabidopsis thaliana BROMODOMAIN AND EXTRATERMINAL DOMAIN PROTEIN 10 (ATBET10)	ATBET10 (ARABIDOPSIS THALIANA BROMODOMAIN AND EXTRATERMINAL DOMAIN PROTEIN 10); DNA binding			151.917	220.391	0.536779	1.56787	-	-	-
	249154_at	AT5G43410	AT5G43410		ethylene-responsive factor, putative			39.5787	57.4112	0.536608	1.74047	-	-	-
	256914_at	AT3G23880	AT3G23880		F-box family protein			53.3885	77.4412	0.536572	1.70181	-	-	-
	255479_at	AT4G02380	SAG21	SENESCENCE-ASSOCIATED GENE 21 (SAG21)	SAG21 (SENESCENCE-ASSOCIATED GENE 21)			2082.51	3020.18	0.536313	1.22923	-	-	-
	265471_at	AT2G37130	AT2G37130		peroxidase 21 (PER21) (P21) (PRXR5)			176.31	255.648	0.53605	1.54624	-	-	-
	254043_at	AT4G25990	CIL	(CIL)	CIL			23.8839	34.6268	0.535851	1.80294	-	-	-
	257315_at	AT3G30775	ERD5	EARLY RESPONSIVE TO DEHYDRATION 5 (ERD5)	ERD5 (EARLY RESPONSIVE TO DEHYDRATION 5); proline dehydrogenase			137.88	199.886	0.535762	1.57692	-	-	-
	259313_at	AT3G05090	AT3G05090		transducin family protein / WD-40 repeat family protein			213.181	308.877	0.534949	1.51807	-	-	-
	246469_at	AT5G17070	AT5G17070		similar to unnamed protein product [Vitis vinifera] (GB:CAO62204.1); contains domain PTHR16487 (PTHR16487)			94.4985	136.91	0.534861	1.62252	-	-	-
	251881_at	AT3G54250	AT3G54250		mevalonate diphosphate decarboxylase, putative			42.1368	61.0476	0.534854	1.72649	-	-	-
	259769_at	AT1G29400	AML5	ARABIDOPSIS MEI2-LIKE PROTEIN 5 (AML5)	AML5 (ARABIDOPSIS MEI2-LIKE PROTEIN 5); RNA binding			353.069	511.363	0.534397	1.45125	-	-	-
	255904_at	AT1G17860	AT1G17860		trypsin and protease inhibitor family protein / Kunitz family protein			410.379	594.364	0.534389	1.43186	-	-	-
	253401_at	AT4G32870	AT4G32870		similar to unknown protein [Arabidopsis thaliana] (TAIR:AT2G25770.2); similar to unknown protein [Arabidopsis thaliana] (TAIR:AT2G25770.1); similar to unknown [Populus trichocarpa x Populus deltoides] (GB:ABK96434.1); contains domain SSF55961 (SSF55961)			248.94	360.486	0.534145	1.49539	-	-	-
	254408_at	AT4G21390	B120	(B120)	B120; protein kinase/ sugar binding			147.972	214.248	0.533951	1.56171	-	-	-
	260648_at	AT1G08050	AT1G08050		zinc finger (C3HC4-type RING finger) family protein			199.498	288.851	0.533949	1.52324	-	-	-
	253248_at	AT4G34670	AT4G34670		40S ribosomal protein S3A (RPS3aB)			1365.44	1976.99	0.533938	1.27556	-	-	-
	255261_s_at	AT4G05120;AT4G05110	FUR1	AT4G05120: FUDR RESISTANT 1 (FUR1); AT4G05110: EQUILIBRATIVE NUCLEOSIDE TRANSPORTER 6 (ENT6)	[AT4G05120, ENT3/FUR1 (FUDR RESISTANT 1); nucleoside transmembrane transporter];[AT4G05110, equilibrative nucleoside transporter, putative (ENT6)]			31.6718	45.844	0.533535	1.75879	-	-	-
	254027_at	AT4G25835	AT4G25835		AAA-type ATPase family protein			29.3567	42.4901	0.533437	1.76823	-	-	-
	256804_at	AT3G20920	AT3G20920		translocation protein-related			252.555	365.534	0.53341	1.49106	-	-	-
	250742_at	AT5G05800	AT5G05800		similar to unknown protein [Arabidopsis thaliana] (TAIR:AT3G11290.1); similar to unnamed protein product [Vitis vinifera] (GB:CAO69032.1)			49.4496	71.5668	0.533333	1.70075	-	-	-
	248697_at	AT5G48370	AT5G48370		thioesterase family protein			106.549	154.199	0.53328	1.60173	-	-	-
	246498_at	AT5G16230	AT5G16230		acyl-(acyl-carrier-protein) desaturase, putative / stearoyl-ACP desaturase, putative			36.3954	52.6635	0.533046	1.73924	-	-	-
	261866_at	AT1G50420	SCL3	(SCL3)	SCL3 (SCARECROW-LIKE 3); transcription factor			81.6676	118.163	0.532942	1.63483	-	-	-
	246738_at	AT5G27740	EMB2775	EMBRYO DEFECTIVE 2775 (EMB2775)	EMB2775 (EMBRYO DEFECTIVE 2775); DNA binding / nucleoside-triphosphatase/ nucleotide binding			87.499	126.596	0.532898	1.6258	-	-	-
	258054_at	AT3G16240	DELTA-TIP	DELTA TONOPLAST INTEGRAL PROTEIN (DELTA-TIP)	DELTA-TIP (delta tonoplast integral protein); water channel			703.063	1017.15	0.532806	1.3572	-	-	-
	259598_at	AT1G27980	DPL1	DIHYDROSPHINGOSINE PHOSPHATE LYASE (DPL1)	pyridoxal-dependent decarboxylase family protein			298.629	432.018	0.532736	1.4672	-	-	-
	264971_at	AT1G67210	AT1G67210		proline-rich spliceosome-associated (PSP) family protein / zinc knuckle (CCHC-type) family protein			20.3996	29.5079	0.53256	1.81214	-	-	-
	264700_at	AT1G70100	AT1G70100		similar to unknown protein [Arabidopsis thaliana] (TAIR:AT1G24160.1); similar to unnamed protein product [Vitis vinifera] (GB:CAO40971.1)			85.9424	124.3	0.532383	1.62637	-	-	-
	250545_at	AT5G08160	ATPK3	ARABIDOPSIS THALIANA SERINE/THREONINE PROTEIN KINASE 3 (ATPK3)	ATPK3 (Arabidopsis thaliana serine/threonine protein kinase 3); kinase			457.204	660.992	0.531794	1.40919	-	-	-
	248221_at	AT5G53530	VPS26A	VACUOLAR PROTEIN SORTING 26A (VPS26A)	vacuolar protein sorting-associated protein 26, putative / VPS26, putative			328.436	474.768	0.531608	1.45115	-	-	-
	257215_at	AT3G15070	AT3G15070		zinc finger (C3HC4-type RING finger) family protein			79.5801	115.024	0.531459	1.63316	-	-	-
	263526_at	AT2G24830	AT2G24830		zinc finger (CCCH-type) family protein / D111/G-patch domain-containing protein			129.171	186.675	0.531243	1.57007	-	-	-
	259890_at	AT1G72750	ATTIM23-2	ARABIDOPSIS THALIANA TRANSLOCASE INNER MEMBRANE SUBUNIT 23-2 (ATTIM23-2)	ATTIM23-2 (Arabidopsis thaliana translocase inner membrane subunit 23-2); P-P-bond-hydrolysis-driven protein transmembrane transporter			177.323	256.174	0.530741	1.52758	-	-	-
	244979_at	ATCG00750	RPS11	RIBOSOMAL PROTEIN S11 (RPS11)	30S chloroplast ribosomal protein S11			1648.65	2381.66	0.530685	1.24031	-	-	-
	251234_s_at	AT3G62830;AT2G47650	AUD1	AT3G62830: (AUD1); AT2G47650: UDP-XYLOSE SYNTHASE 4 (UXS4)	[AT3G62830, UXS2 (UDP-GLUCURONIC ACID DECARBOXYLASE 2); catalytic/ dTDP-glucose 4,6-dehydratase];[AT2G47650, UXS4 (UDP-XYLOSE SYNTHASE 4); catalytic]			135.76	196.094	0.530486	1.5611	-	-	-
	261453_at	AT1G21130	AT1G21130		O-methyltransferase, putative			221.934	320.387	0.529682	1.49511	-	-	-
	251884_at	AT3G54150	AT3G54150		embryo-abundant protein-related			66.9708	96.6787	0.529666	1.64931	-	-	-
	246627_s_at	AT2G45300;AT1G48860	AT2G45300	AT2G45300: ; AT1G48860:	[AT2G45300, 3-phosphoshikimate 1-carboxyvinyltransferase / 5-enolpyruvylshikimate-3-phosphate / EPSP synthase];[AT1G48860, 3-phosphoshikimate 1-carboxyvinyltransferase, putative / 5-enolpyruvylshikimate-3-phosphate, putative / EPSP synthase, putative]			689.843	995.821	0.529617	1.34888	-	-	-
	256590_at	AT3G28730	ATHMG	ARABIDOPSIS THALIANA HIGH MOBILITY GROUP (ATHMG)	ATHMG (HIGH MOBILITY GROUP); transcription factor			160.023	230.984	0.529514	1.53665	-	-	-
	247942_at	AT5G57120	AT5G57120		similar to unnamed protein product [Vitis vinifera] (GB:CAO69558.1); contains InterPro domain SRP40, C-terminal (InterPro:IPR007718); contains InterPro domain LisH dimerisation motif (InterPro:IPR006594)			81.01	116.907	0.529191	1.62321	-	-	-
	247049_at	AT5G66440	AT5G66440		similar to unknown protein [Arabidopsis thaliana] (TAIR:AT4G34560.1); similar to hypothetical protein [Thellungiella halophila] (GB:ABB45849.1)			49.3302	71.185	0.529103	1.68677	-	-	-
	265475_at	AT2G15620	NIR1	NITRITE REDUCTASE 1 (NIR1)	NIR1 (NITRITE REDUCTASE); ferredoxin-nitrate reductase			567.42	818.778	0.529057	1.37214	-	-	-
	256772_at	AT3G13750	BGAL1	Beta galactosidase 1 (BGAL1)	BGAL1 (BETA GALACTOSIDASE 1); beta-galactosidase			508.408	733.608	0.529022	1.38616	-	-	-
	249073_at	AT5G44020	AT5G44020		acid phosphatase class B family protein			413.311	596.344	0.528917	1.41246	-	-	-
	252832_at	AT4G39910	ATUBP3	ARABIDOPSIS THALIANA UBIQUITIN-SPECIFIC PROTEASE 3 (ATUBP3)	ATUBP3 (UBIQUITIN-SPECIFIC PROTEASE 3); ubiquitin-specific protease			274.367	395.743	0.528458	1.46367	-	-	-
	266795_at	AT2G03070	MED8	MEDIATOR SUBUNIT 8 (MED8)	similar to unnamed protein product [Vitis vinifera] (GB:CAO41701.1)			27.0314	38.9834	0.528224	1.76126	-	-	-
	247913_at	AT5G57510	AT5G57510		unknown protein			54.0135	77.8923	0.528162	1.67192	-	-	-
	245772_at	AT1G30300	AT1G30300		similar to phosphonate metabolism protein-related [Arabidopsis thaliana] (TAIR:AT4G03610.1); similar to unnamed protein product [Vitis vinifera] (GB:CAO40361.1); contains domain SSF56281 (SSF56281); contains domain G3DSA:3.60.15.10 (G3DSA:3.60.15.10)			98.7964	142.461	0.528038	1.59376	-	-	-
	266206_at	AT2G27730	AT2G27730		Identical to Uncharacterized mitochondrial protein At2g27730 [Arabidopsis Thaliana] (GB:Q9ZUX4;GB:Q8LBD1); similar to hypothetical protein [Vitis vinifera] (GB:CAN62125.1); similar to unnamed protein product [Vitis vinifera] (GB:CAO48731.1); contains domain PD199948 (PD199948)			367.137	529.255	0.527646	1.42343	-	-	-
	262246_at	AT1G48410	AGO1	ARGONAUTE 1 (AGO1)	AGO1 (ARGONAUTE 1)			279.123	402.338	0.527507	1.45825	-	-	-
	248349_at	AT5G52240	MSBP1	membrane steroid binding protein 1 (MSBP1)	MSBP1 (MEMBRANE STEROID BINDING PROTEIN 1)			726.907	1047.63	0.527286	1.33427	-	-	-
	256928_at	AT3G22590	AT3G22590		RNA pol II accessory factor Cdc73 family protein			114.27	164.682	0.527236	1.57232	-	-	-
	254860_at	AT4G12110	SMO1-1	STEROL-4ALPHA-METHYL OXIDASE 1-1 (SMO1-1)	SMO1-1 (STEROL-4ALPHA-METHYL OXIDASE 1-1); catalytic			92.7543	133.664	0.527124	1.5988	-	-	-
	249874_at	AT5G23070	AT5G23070		thymidine kinase, putative			90.4056	130.261	0.52692	1.60141	-	-	-
	253915_at	AT4G27280	AT4G27280		calcium-binding EF hand family protein			2895.89	4172.33	0.526846	1.15482	-	-	-
	246195_at	AT4G36410	UBC17	UBIQUITIN-CONJUGATING ENZYME 17 (UBC17)	UBC17 (UBIQUITIN-CONJUGATING ENZYME 17); ubiquitin-protein ligase			43.184	62.2099	0.526648	1.69562	-	-	-
	246034_at	AT5G08350	AT5G08350		GRAM domain-containing protein / ABA-responsive protein-related			41.145	59.2666	0.526501	1.70135	-	-	-
	254484_at	no_match	no_match		no_match			56.4338	81.284	0.526412	1.66037	-	-	-
	257352_at	AT2G34900	IMB1	IMBIBITION-INDUCIBLE 1 (IMB1)	IMB1 (IMBIBITION-INDUCIBLE 1); DNA binding			87.3842	125.828	0.526008	1.60271	-	-	-
	248129_at	AT5G54780	AT5G54780		RAB GTPase activator			82.061	118.159	0.525965	1.61066	-	-	-
	253409_at	AT4G32960	AT4G32960		similar to unknown protein [Arabidopsis thaliana] (TAIR:AT4G32970.1); similar to unnamed protein product [Vitis vinifera] (GB:CAO43777.1)			247.248	355.935	0.525654	1.4676	-	-	-
	257979_at	AT3G20730	AT3G20730		pentatricopeptide (PPR) repeat-containing protein			23.5718	33.9318	0.525576	1.76995	-	-	-
	267469_at	AT2G30590	WRKY21	WRKY DNA-BINDING PROTEIN 21 (WRKY21)	WRKY21 (WRKY DNA-binding protein 21); transcription factor			45.0379	64.8279	0.525473	1.68624	-	-	-
	248106_at	AT5G55100	AT5G55100		SWAP (Suppressor-of-White-APricot)/surp domain-containing protein			122.585	176.444	0.525428	1.55717	-	-	-
	266694_at	AT2G19790	AT2G19790		clathrin adaptor complex small chain family protein			354.602	510.399	0.525424	1.4204	-	-	-
	254811_at	AT4G12230	AT4G12230		esterase/lipase/thioesterase family protein			218.179	314.032	0.525396	1.48284	-	-	-
	267145_at	AT2G38130	ATMAK3	(ATMAK3)	ATMAK3 (Arabidopsis thaliana MAK3 homologue); N-acetyltransferase			94.3094	135.737	0.525337	1.59062	-	-	-
	261633_at	AT1G49930	AT1G49930		similar to EMB1030 (EMBRYO DEFECTIVE 1030), ATP binding / alanine-tRNA ligase/ ligase, forming aminoacyl-tRNA and related compounds / nucleic acid binding [Arabidopsis thaliana] (TAIR:AT5G22800.1)			61.6877	88.7829	0.525299	1.64515	-	-	-
	245832_at	AT1G48850	EMB1144	embryo defective 1144 (EMB1144)	EMB1144 (EMBRYO DEFECTIVE 1144); chorismate synthase			738.812	1063.22	0.525156	1.32499	-	-	-
	245007_at	ATCG00350	PSAA	(PSAA)	Encodes psaA protein comprising the reaction center for photosystem I along with psaB protein; hydrophobic protein encoded by the chloroplast genome.			68.4252	98.4699	0.525155	1.63132	-	-	-
	265512_at	AT2G05590	AT2G05590		similar to unknown protein [Arabidopsis thaliana] (TAIR:AT4G39870.1); similar to hypothetical protein [Vitis vinifera] (GB:CAN74846.1); contains InterPro domain TLDc (InterPro:IPR006571)			111.156	159.93	0.524852	1.56783	-	-	-
	267360_at	AT2G40060	AT2G40060		protein binding / protein transporter/ structural molecule			311.537	448.153	0.524586	1.43424	-	-	-
	266835_at	AT2G29990	P	ALTERNATIVE NAD(P)H DEHYDROGENASE 2 (NDA2)	NDA2 (ALTERNATIVE NAD(P)H DEHYDROGENASE 2); NADH dehydrogenase			232.584	334.421	0.523914	1.4696	-	-	-
	245278_at	AT4G17730	SYP23	SYNTAXIN OF PLANTS 23 (SYP23)	SYP23 (syntaxin 23); SNAP receptor			277.099	398.332	0.523573	1.4459	-	-	-
	267297_at	AT2G23780	AT2G23780		zinc finger (C3HC4-type RING finger) family protein			115.165	165.545	0.523526	1.55879	-	-	-
	253967_at	AT4G26550	AT4G26550		similar to unknown protein [Arabidopsis thaliana] (TAIR:AT5G56020.1); similar to unnamed protein product [Vitis vinifera] (GB:CAO45187.1); contains InterPro domain SFT2-like (InterPro:IPR011691)			116.184	167.008	0.52351	1.5576	-	-	-
	262887_at	AT1G14780	AT1G14780		similar to unknown protein [Arabidopsis thaliana] (TAIR:AT4G24290.2); similar to unnamed protein product [Vitis vinifera] (GB:CAO42380.1); contains InterPro domain Membrane attack complex component/perforin/complement C9 (InterPro:IPR001862)			91.7902	131.933	0.523397	1.58756	-	-	-
	261575_at	AT1G01130	AT1G01130		similar to unknown protein [Arabidopsis thaliana] (TAIR:AT5G47170.1); contains domain CALCIUM/CALMODULIN-DEPENDENT PROTEIN KINASE-RELATED (PTHR22982); contains domain CBL-INTERACTING PROTEIN KINASE-RELATED (PTHR22982:SF45)			25.2403	36.2734	0.52318	1.75305	-	-	-
	257615_at	AT3G26510	AT3G26510		octicosapeptide/Phox/Bem1p (PB1) domain-containing protein			355.304	510.591	0.523111	1.41234	-	-	-
	255474_at	AT4G02480	AT4G02480		AAA-type ATPase family protein			577.529	829.692	0.522682	1.34834	-	-	-
	250877_at	AT5G04040	SDP1	SUGAR-DEPENDENT1 (SDP1)	SDP1 (SUGAR-DEPENDENT1); triacylglycerol lipase			108.355	155.665	0.522676	1.56377	-	-	-
	260585_at	AT2G43650	EMB2777	EMBRYO DEFECTIVE 2777 (EMB2777)	EMB2777 (EMBRYO DEFECTIVE 2777)			50.559	72.6203	0.522404	1.66099	-	-	-
	260294_at	AT1G63660	AT1G63660		GMP synthase (glutamine-hydrolyzing), putative / glutamine amidotransferase, putative			272.098	390.816	0.522363	1.44416	-	-	-
	250279_at	AT5G13200	AT5G13200		GRAM domain-containing protein / ABA-responsive protein-related			811.995	1165.87	0.521864	1.30171	-	-	-
	257776_at	AT3G29190	AT3G29190		lyase/ magnesium ion binding			22.2181	31.8995	0.521803	1.76483	-	-	-
	261276_at	AT1G26670	VTI1B	(VTI1B)	ATVTI12/VTI12/VTI1B (VESICAL TRANSPORT V-SNARE 12); SNARE binding / receptor/ soluble NSF attachment protein			513.458	737.186	0.521783	1.36045	-	-	-
	250025_at	AT5G18290	SIP1;2	(SIP1;2)	SIP1;2 (SMALL AND BASIC INTRINSIC PROTEIN1B)			50.3055	72.1817	0.520917	1.65662	-	-	-
	248434_at	AT5G51440	AT5G51440		23.5 kDa mitochondrial small heat shock protein (HSP23.5-M)			80.4797	115.468	0.5208	1.59572	-	-	-
	251265_at	AT3G62310	AT3G62310		RNA helicase, putative			119.425	171.335	0.520714	1.54462	-	-	-
	266659_at	AT2G25850	AT2G25850		nucleotidyltransferase family protein			75.2417	107.945	0.520694	1.60403	-	-	-
	255459_at	AT4G02890	UBQ14	(UBQ14)	UBQ14 (ubiquitin 14); protein binding			1842.28	2642.95	0.520656	1.19215	-	-	-
	253342_at	AT4G33520	AT4G33520		Encodes a putative metal-transporting P-type ATPase.			199.27	285.843	0.520498	1.47797	-	-	-
	251980_at	AT3G53270	AT3G53270		similar to unnamed protein product [Vitis vinifera] (GB:CAO65717.1); contains domain PTHR15131 (PTHR15131)			69.8902	100.253	0.520489	1.61284	-	-	-
	245397_at	AT4G14560	IAA1	INDOLE-3-ACETIC ACID INDUCIBLE (IAA1)	IAA1 (INDOLE-3-ACETIC ACID INDUCIBLE); transcription factor			92.5004	132.605	0.519599	1.57375	-	-	-
	253418_at	AT4G32760	AT4G32760		protein transporter			356.201	510.553	0.519369	1.39938	-	-	-
	249818_at	AT5G23860	TUB8	TUBULIN BETA 8 (TUB8)	TUB8 (tubulin beta-8)			66.8962	95.8622	0.519038	1.61358	-	-	-
	261624_at	AT1G02000	GAE2	UDP-D-GLUCURONATE 4-EPIMERASE 2 (GAE2)	GAE2 (UDP-D-GLUCURONATE 4-EPIMERASE 2); catalytic			29.729	42.5921	0.518716	1.71691	-	-	-
	257324_at	AT2G07826;ATMG01210	ORF101B	(ORF101B)	hypothetical protein			59.7894	85.6569	0.518679	1.62682	-	-	-
	267284_at	AT2G23700	AT2G23700		similar to unknown protein [Arabidopsis thaliana] (TAIR:AT5G66600.2); similar to unknown protein [Arabidopsis thaliana] (TAIR:AT5G66600.1); similar to unknown protein [Arabidopsis thaliana] (TAIR:AT5G66600.3); similar to unnamed protein product [Vitis vinifera] (GB:CAO45439.1); contains InterPro domain Protein of unknown function DUF547 (InterPro:IPR006869)			61.2386	87.7309	0.518645	1.62363	-	-	-
	258364_at	AT3G14225	GLIP4	(GLIP4)	GLIP4; carboxylesterase			9.55805	13.6928	0.518624	1.8627	-	-	-
	246575_at	AT1G31660	AT1G31660		similar to unknown [Populus trichocarpa] (GB:ABK93690.1); contains InterPro domain Bystin (InterPro:IPR007955)			142.272	203.669	0.51757	1.51146	-	-	-
	266278_at	AT2G29300	AT2G29300		tropinone reductase, putative / tropine dehydrogenase, putative			31.6847	45.3492	0.517291	1.70389	-	-	-
	259474_at	AT1G19130	AT1G19130		similar to unknown [Populus trichocarpa] (GB:ABK94529.1); contains InterPro domain Protein of unknown function DUF985 (InterPro:IPR009327); contains InterPro domain RmlC-like jelly roll fold (InterPro:IPR014710)			243.561	348.502	0.516883	1.43993	-	-	-
	255230_at	AT4G05390	ATRFNR1	ROOT FNR 1 (ATRFNR1)	ATRFNR1 (ROOT FNR 1); oxidoreductase			115.323	164.988	0.516677	1.53549	-	-	-
	267316_at	AT2G34710	PHB	PHABULOSA (PHB)	PHB (PHABULOSA); DNA binding / transcription factor			60.3861	86.3321	0.51568	1.61542	-	-	-
	245025_at	ATCG00130	ATPF	(ATPF)	ATPase F subunit.			179.095	256.046	0.515673	1.47542	-	-	-
	251774_at	AT3G55840	AT3G55840		similar to unknown protein [Arabidopsis thaliana] (TAIR:AT2G40000.1); similar to unnamed protein product [Vitis vinifera] (GB:CAO41329.1); contains InterPro domain Hs1pro-1, C-terminal (InterPro:IPR009743); contains InterPro domain Hs1pro-1, N-terminal (InterPro:IPR009869)			59.579	85.1579	0.515338	1.616	-	-	-
	260856_at	AT1G21910	AT1G21910		AP2 domain-containing transcription factor family protein			381.144	544.638	0.514962	1.37578	-	-	-
	257432_at	AT2G21850	AT2G21850		protein binding / zinc ion binding			62.9689	89.9603	0.514649	1.60655	-	-	-
	254652_at	AT4G18170	WRKY28	WRKY DNA-BINDING PROTEIN 28 (WRKY28)	WRKY28 (WRKY DNA-binding protein 28); transcription factor			39.4008	56.2878	0.514596	1.66673	-	-	-
	267279_at	AT2G19460	AT2G19460		similar to unknown protein [Arabidopsis thaliana] (TAIR:AT5G11970.1); similar to unnamed protein product [Vitis vinifera] (GB:CAO65328.1)			65.9731	94.2445	0.514529	1.60014	-	-	-
	264193_at	AT1G54610	AT1G54610		protein kinase family protein			276.244	394.612	0.514491	1.41564	-	-	-
	264883_s_at	AT1G61250;AT1G11180	SC3	AT1G61250: SECRETORY CARRIER 3 (SC3); AT1G11180:	[AT1G61250, SC3 (SECRETORY CARRIER 3); transmembrane transporter];[AT1G11180, secretory carrier membrane protein (SCAMP) family protein]			1390.39	1985.87	0.514278	1.20685	-	-	-
	255966_at	AT1G22300	GRF10	GENERAL REGULATORY FACTOR 10 (GRF10)	GRF10 (GENERAL REGULATORY FACTOR 10); protein phosphorylated amino acid binding			1944.03	2775.71	0.513808	1.16211	-	-	-
	264586_at	AT1G05160	CYP88A3	CYTOCHROME P450 88 A3 (CYP88A3)	CYP88A3 (ENT-KAURENOIC ACID HYDROXYLASE 1); oxygen binding			54.7591	78.1832	0.513759	1.62153	-	-	-
	246232_at	AT4G36630	EMB2754	EMBRYO DEFECTIVE 2754 (EMB2754)	EMB2754 (EMBRYO DEFECTIVE 2754); binding / small GTPase regulator			118.185	168.692	0.513339	1.52106	-	-	-
	258649_at	AT3G09840	CDC48	CELL DIVISION CYCLE 48 (CDC48)	CDC48 (CELL DIVISION CYCLE 48); ATPase			1698.4	2423.86	0.51313	1.17721	-	-	-
	251589_at	AT3G58040	SINAT2	SEVEN IN ABSENTIA OF ARABIDOPSIS 2 (SINAT2)	seven in absentia (SINA) family protein			47.7382	68.1219	0.512973	1.63654	-	-	-
	251342_at	AT3G60690	AT3G60690		auxin-responsive family protein			236.981	338.168	0.512971	1.43024	-	-	-
	246584_at	AT5G14730	AT5G14730		similar to unknown protein [Arabidopsis thaliana] (TAIR:AT3G01513.1); similar to unnamed protein product [Vitis vinifera] (GB:CAO64332.1); similar to hypothetical protein [Vitis vinifera] (GB:CAN65788.1)			55.0508	78.5448	0.512751	1.61744	-	-	-
	260015_at	AT1G67980	CCOAMT	CAFFEOYL-COA 3-O-METHYLTRANSFERASE (CCOAMT)	CCoAMT (caffeoyl-CoA 3-O-methyltransferase); caffeoyl-CoA O-methyltransferase			71.294	101.698	0.512443	1.58311	-	-	-
	247582_at	AT5G60760	AT5G60760		2-phosphoglycerate kinase-related			15.6931	22.3835	0.512307	1.77753	-	-	-
	254545_at	AT4G19830	AT4G19830		immunophilin / FKBP-type peptidyl-prolyl cis-trans isomerase family protein			81.7777	116.588	0.511637	1.56273	-	-	-
	258847_at	AT3G03100	AT3G03100		NADH:ubiquinone oxidoreductase family protein			353.181	503.468	0.511493	1.37388	-	-	-
	265414_at	AT2G16660	AT2G16660		nodulin family protein			788.796	1124.4	0.511438	1.27024	-	-	-
	257279_at	AT3G14430	AT3G14430		similar to unnamed protein product [Vitis vinifera] (GB:CAO60894.1)			273.472	389.723	0.511057	1.40534	-	-	-
	245738_at	AT1G44130	AT1G44130		nucellin protein, putative			38.3333	54.6209	0.510855	1.65764	-	-	-
	246113_at	no_match	no_match		no_match			22.2014	31.6312	0.510694	1.72741	-	-	-
	259790_s_at	AT1G29430;AT5G27780	AT1G29430	AT1G29430: ; AT5G27780:	[AT1G29430, auxin-responsive family protein];[AT5G27780, auxin-responsive family protein]			20.5694	29.3044	0.510617	1.73699	-	-	-
	258537_at	AT3G04210	AT3G04210		disease resistance protein (TIR-NBS class), putative			674.425	960.481	0.510099	1.28589	-	-	-
	251547_at	AT3G58860	AT3G58860		F-box family protein			17.4083	24.7897	0.50997	1.75628	-	-	-
	261069_at	AT1G07410	AtRABA2b	Arabidopsis Rab GTPase homolog A2b (AtRABA2b)	AtRABA2b (Arabidopsis Rab GTPase homolog A2b); GTP binding			23.9649	34.1262	0.509955	1.71508	-	-	-
	257020_at	AT3G19590	BUDDING UNINHIBITED BY BENZYMIDAZOL	BUB (BUDDING UNINHIBITED BY BENZYMIDAZOL) 3.1 (BUB3.1)	WD-40 repeat family protein / mitotic checkpoint protein, putative			60.3387	85.9096	0.509735	1.59545	-	-	-
	264807_at	AT1G08700	AT1G08700		presenilin family protein			147.964	210.652	0.509618	1.47957	-	-	-
	265172_at	AT1G23820	SPDS1	spermidine synthase 1 (SPDS1)	SPDS1 (SPERMIDINE SYNTHASE 1)			353.945	503.832	0.509417	1.36659	-	-	-
	266523_at	AT2G16950	TRN1	TRANSPORTIN 1 (TRN1)	protein transporter			172.823	246.002	0.509372	1.45874	-	-	-
	263035_at	AT1G23860	RSZP21	RS-CONTAINING ZINC FINGER PROTEIN 21 (RSZP21)	SRZ-21			127.035	180.823	0.509358	1.49832	-	-	-
	248944_at	AT5G45500	AT5G45500		similar to unknown protein [Arabidopsis thaliana] (TAIR:AT5G45520.1); similar to unnamed protein product [Vitis vinifera] (GB:CAO43141.1); similar to Os01g0799000 [Oryza sativa (japonica cultivar-group)] (GB:NP_001044526.1); contains domain SSF52047 (SSF52047); contains domain G3DSA:3.80.10.10 (G3DSA:3.80.10.10)			635.874	905.105	0.509345	1.29092	-	-	-
	266437_at	AT2G43160	AT2G43160		epsin N-terminal homology (ENTH) domain-containing protein			352.315	501.38	0.509038	1.36591	-	-	-
	262355_at	AT1G72820	AT1G72820		mitochondrial substrate carrier family protein			47.1271	67.0647	0.508998	1.62478	-	-	-
	254192_at	AT4G23850	AT4G23850		long-chain-fatty-acid--CoA ligase / long-chain acyl-CoA synthetase			1964.67	2795.74	0.508944	1.14433	-	-	-
	261031_at	AT1G17360	AT1G17360		COP1-interacting protein-related			234.628	333.846	0.508809	1.41748	-	-	-
	251761_at	AT3G55700	AT3G55700		UDP-glucoronosyl/UDP-glucosyl transferase family protein			21.0456	29.9377	0.508446	1.72671	-	-	-
	255891_at	AT1G17870	EGY3	ETHYLENE-DEPENDENT GRAVITROPISM-DEFICIENT AND YELLOW-GREEN-LIKE 3 (EGY3)	ATEGY3			39.0117	55.4948	0.508446	1.64725	-	-	-
	263116_s_at	AT1G54590;AT1G03140	AT1G54590	AT1G54590: ; AT1G03140:	[AT1G54590, splicing factor Prp18 family protein];[AT1G03140, splicing factor Prp18 family protein]			248.954	354.084	0.508209	1.40782	-	-	-
	261216_at	AT1G33030	AT1G33030		O-methyltransferase family 2 protein			82.9925	118.024	0.508027	1.54864	-	-	-
	257700_at	AT3G12740	ALIS1	ALA-INTERACTING SUBUNIT 1 (ALIS1)	LEM3 (ligand-effect modulator 3) family protein / CDC50 family protein			693.027	985.328	0.507693	1.27426	-	-	-
	255380_at	AT4G03560	ATTPC1	TWO-PORE CHANNEL 1 (ATTPC1)	ATTPC1 (TWO-PORE CHANNEL 1); calcium channel/ voltage-gated calcium channel			615.88	875.475	0.507416	1.28852	-	-	-
	254759_at	AT4G13180	AT4G13180		short-chain dehydrogenase/reductase (SDR) family protein			569.163	809.042	0.507374	1.29854	-	-	-
	257835_at	AT3G25180	CYP82G1	CYTOCHROME P450, FAMILY 82, SUBFAMILY G, POLYPEPTIDE 1 (CYP82G1)	CYP82G1 (cytochrome P450, family 82, subfamily G, polypeptide 1); oxygen binding			200.802	285.395	0.507186	1.43204	-	-	-
	246309_at	AT3G51790	ATG1	ARABIDOPSIS TRANSMEMBRANE PROTEIN G1P-RELATED 1 (ATG1)	ATG1 (G1p-related protein)			77.2209	109.717	0.506722	1.55352	-	-	-
	254296_at	AT4G23090	AT4G23090		unknown protein			17.3907	24.7078	0.506652	1.74521	-	-	-
	263435_at	AT2G28600	AT2G28600		ATP binding / ATP-dependent helicase/ nucleic acid binding			116.683	165.776	0.506632	1.50006	-	-	-
	266865_at	AT2G29980	FAD3	FATTY ACID DESATURASE 3 (FAD3)	FAD3 (FATTY ACID DESATURASE 3); omega-3 fatty acid desaturase			563.965	801.065	0.506313	1.29614	-	-	-
	259205_at	AT3G09030	AT3G09030		potassium channel tetramerisation domain-containing protein			93.4273	132.669	0.50592	1.52628	-	-	-
	264841_at	AT1G03740	AT1G03740		protein kinase family protein			130.832	185.761	0.505732	1.48229	-	-	-
	261089_at	AT1G07570	APK1A	(APK1A)	APK1A (Arabidopsis protein kinase 1A); kinase			56.5699	80.2976	0.505322	1.58885	-	-	-
	246421_at	AT5G16880	AT5G16880		VHS domain-containing protein / GAT domain-containing protein			558.466	792.647	0.505207	1.29366	-	-	-
	259043_at	AT3G03440	AT3G03440		armadillo/beta-catenin repeat family protein			23.7433	33.6935	0.504945	1.69936	-	-	-
	245544_at	AT4G15270	AT4G15270		glucosyltransferase-related			44.2304	62.7566	0.504729	1.61854	-	-	-
	262950_at	AT1G75510	AT1G75510		transcription initiation factor IIF beta subunit (TFIIF-beta) family protein			190.093	269.701	0.504657	1.43056	-	-	-
	250924_at	AT5G03440	AT5G03440		similar to unknown protein [Arabidopsis thaliana] (TAIR:AT3G54880.1); similar to unknown [Picea sitchensis] (GB:ABK25963.1)			62.3951	88.5161	0.504508	1.57349	-	-	-
	255044_at	AT4G09680	CTC1	CONSERVED TELOMERE MAINTENANCE COMPONENT 1 (CTC1)	similar to hypothetical protein [Vitis vinifera] (GB:CAN78397.1)			49.833	70.6884	0.504373	1.60198	-	-	-
	259451_at	AT1G13890	SNAP30	SOLUBLE N-ETHYLMALEIMIDE-SENSITIVE FACTOR ADAPTOR PROTEIN 30 (SNAP30)	SNAP30 (synaptosomal-associated protein 30)			12.9709	18.3993	0.504368	1.77525	-	-	-
	267184_at	AT2G44150	ASHH3	HISTONE-LYSINE N-METHYLTRANSFERASE ASHH3 (ASHH3)	ASHH3 (HISTONE-LYSINE N-METHYLTRANSFERASE ASHH3)			66.9199	94.9192	0.504265	1.56365	-	-	-
	249580_at	AT5G37740	AT5G37740		C2 domain-containing protein			171.38	243.076	0.504205	1.44238	-	-	-
	251314_at	AT3G61180	AT3G61180		zinc finger (C3HC4-type RING finger) family protein			137.376	194.809	0.503936	1.46994	-	-	-
	259027_at	AT3G09280	AT3G09280		unknown protein			76.5248	108.511	0.503842	1.54496	-	-	-
	250275_at	AT5G13030	AT5G13030		similar to hypothetical protein OsI_021963 [Oryza sativa (indica cultivar-group)] (GB:EAZ00731.1); similar to Os06g0320700 [Oryza sativa (japonica cultivar-group)] (GB:NP_001057514.1); similar to predicted protein [Physcomitrella patens subsp. patens] (GB:EDQ58930.1); contains InterPro domain Protein of unknown function UPF0061 (InterPro:IPR003846)			100.437	142.371	0.503357	1.50831	-	-	-
	250063_at	AT5G17880	CSA1	constitutive shade-avoidance1 (CSA1)	CSA1 (CONSTITUTIVE SHADE-AVOIDANCE1); ATP binding / protein binding / transmembrane receptor			223.551	316.871	0.50329	1.40507	-	-	-
	266271_at	AT2G29440	ATGSTU6	ARABIDOPSIS THALIANA GLUTATHIONE S-TRANSFERASE TAU 6 (ATGSTU6)	ATGSTU6 (GLUTATHIONE S-TRANSFERASE 24); glutathione transferase			35.2612	49.9724	0.50305	1.64204	-	-	-
	252739_at	AT3G43250	AT3G43250		cell cycle control protein-related			21.0318	29.8052	0.502995	1.70839	-	-	-
	252594_at	AT3G45680	AT3G45680		proton-dependent oligopeptide transport (POT) family protein			48.0152	68.0363	0.502813	1.60149	-	-	-
	245566_at	AT4G14610	AT4G14610		pseudogene, disease resistance protein (CC-NBS-LRR class), putative, domain signature CC-NBS-LRR exists, suggestive of a disease resistance protein.; blastp match of 45% identity and 2.2e-162 P-value to GP|24461866|gb|AAN62353.1|AF506028_20|AF506028 NBS-LRR type disease resistance protein {Poncirus trifoliata}			99.9528	141.619	0.502696	1.5067	-	-	-
	251894_at	AT3G54380	AT3G54380		SAC3/GANP family protein			35.0956	49.722	0.502596	1.64112	-	-	-
	266267_at	AT2G29460	ATGSTU4	ARABIDOPSIS THALIANA GLUTATHIONE S-TRANSFERASE TAU 4 (ATGSTU4)	ATGSTU4 (GLUTATHIONE S-TRANSFERASE 22); glutathione transferase			239.257	338.954	0.502529	1.39376	-	-	-
	253060_at	AT4G37710	AT4G37710		VQ motif-containing protein			12.7151	18.0117	0.502398	1.77117	-	-	-
	263906_at	AT2G36250	FTSZ2-1	(FTSZ2-1)	FTSZ2-1 (FtsZ homolog 2-1); structural molecule			249.995	354.05	0.502054	1.3865	-	-	-
	253503_at	AT4G31950	CYP82C3	CYTOCHROME P450, FAMILY 82, SUBFAMILY C, POLYPEPTIDE 3 (CYP82C3)	CYP82C3 (cytochrome P450, family 82, subfamily C, polypeptide 3); oxygen binding			11.1219	15.7478	0.501751	1.78622	-	-	-
	249165_at	AT5G42810	ATIPK1	Inositol-pentakisphosphate 2-kinase 1 (ATIPK1)	ATIPK1 (Inositol-pentakisphosphate 2-kinase 1); inositol pentakisphosphate 2-kinase/ inositol tetrakisphosphate 2-kinase			92.6252	131.128	0.501502	1.51247	-	-	-
	253411_at	AT4G32980	ATH1	ARABIDOPSIS THALIANA HOMEOBOX GENE 1 (ATH1)	ATH1 (ARABIDOPSIS THALIANA HOMEOBOX GENE 1); transcription factor			43.4691	61.5368	0.501459	1.60973	-	-	-
	266934_at	AT2G18900	AT2G18900		transducin family protein / WD-40 repeat family protein			140.59	198.982	0.501143	1.45754	-	-	-
	251899_at	AT3G54400	AT3G54400		aspartyl protease family protein			46.8432	66.274	0.500602	1.59721	-	-	-
	250410_at	AT5G11010	AT5G11010		pre-mRNA cleavage complex-related			100.27	141.839	0.500375	1.49846	-	-	-
	266342_at	AT2G01540	AT2G01540		C2 domain-containing protein			168.332	238.117	0.500359	1.4317	-	-	-
	251893_at	AT3G54380	AT3G54380		SAC3/GANP family protein			152.307	215.434	0.500269	1.44428	-	-	-
	260085_at	AT1G63290	AT1G63290		ribulose-phosphate 3-epimerase, cytosolic, putative / pentose-5-phosphate 3-epimerase, putative			232.481	328.819	0.500179	1.38952	-	-	-
	262254_at	AT1G53920	GLIP5	GDSL-MOTIF LIPASE 5 (GLIP5)	GLIP5 (GDSL-motif lipase 5); carboxylesterase			27.6783	39.1465	0.500126	1.66335	-	-	-
	254224_at	AT4G23650	CDPK6	CALCIUM-DEPENDENT PROTEIN KINASE 6 (CDPK6)	CDPK6 (CALCIUM-DEPENDENT PROTEIN KINASE 6); calmodulin-dependent protein kinase/ kinase			329.506	465.997	0.500014	1.34406	-	-	-
	256152_at	AT1G55150	AT1G55150		DEAD box RNA helicase, putative (RH20)			181.34	256.409	0.499748	1.42006	-	-	-
	262588_at	AT1G15130	AT1G15130		hydroxyproline-rich glycoprotein family protein			216.915	306.656	0.499492	1.39613	-	-	-
	246003_at	AT5G20720	CPN20	CHAPERONIN 20 (CPN20)	CPN20 (CHAPERONIN 20); calmodulin binding			2123.13	3001.44	0.499464	1.10233	-	-	-
	254270_at	AT4G23100	GSH1	GLUTAMATE-CYSTEINE LIGASE (GSH1)	RML1 (ROOT MERISTEMLESS 1); glutamate-cysteine ligase			481.899	681.243	0.499437	1.29317	-	-	-
	251802_at	AT3G55380	UBC14	ubiquitin-conjugating enzyme 14 (UBC14)	UBC14 (ubiquitin-conjugating enzyme 14); ubiquitin-protein ligase			182.238	257.61	0.499362	1.41812	-	-	-
	264699_at	AT1G69980	AT1G69980		similar to unnamed protein product [Vitis vinifera] (GB:CAO40983.1)			131.684	186.132	0.49925	1.45957	-	-	-
	265893_at	AT2G15042	AtRLP18	Receptor Like Protein 18 (AtRLP18)	pseudogene, disease resistance protein-related, low similarity to disease resistance protein Cf-2.1 (Lycopersicon pimpinellifolium) GI:1184075; contains Pfam profile PF00560: Leucine Rich Repeat; blastp match of 38% identity and 4.4e-96 P-value to GP|1184075|gb|AAC15779.1||U42444 Cf-2.1 {Lycopersicon pimpinellifolium}			45.517	64.3353	0.499204	1.59619	-	-	-
	258141_at	AT3G18035	HON4	(HON4)	HON4; DNA binding			200.374	283.194	0.499092	1.40499	-	-	-
	266552_at	AT2G46330	AGP16	ARABINOGALACTAN PROTEIN 16 (AGP16)	AGP16 (ARABINOGALACTAN PROTEIN 16)			1614.92	2282.21	0.498972	1.1359	-	-	-
	266313_at	AT2G26980	CIPK3	CBL-INTERACTING PROTEIN KINASE 3 (CIPK3)	CIPK3 (CBL-INTERACTING PROTEIN KINASE 3); kinase/ protein kinase			366.785	518.342	0.498968	1.32673	-	-	-
	253734_at	AT4G29180	RHS16	ROOT HAIR SPECIFIC 16 (RHS16)	leucine-rich repeat protein kinase, putative			21.3315	30.1394	0.498666	1.69195	-	-	-
	257431_at	AT2G36360	AT2G36360		kelch repeat-containing protein			173.249	244.705	0.4982	1.42071	-	-	-
	253270_at	AT4G34160	CYCD3;1	CYCLIN D3;1 (CYCD3;1)	CYCD3/CYCD3;1/D3 (CYCLIN D3;1); cyclin-dependent protein kinase regulator/ protein binding			23.7911	33.6023	0.498137	1.67612	-	-	-
	260714_at	AT1G14980	CPN10	CHAPERONIN 10 (CPN10)	CPN10 (CHAPERONIN 10)			732.998	1035.19	0.498019	1.23438	-	-	-
	260722_at	AT1G48040	AT1G48040		protein serine/threonine phosphatase			23.2899	32.8904	0.497962	1.67827	-	-	-
	252359_at	AT3G48440	AT3G48440		zinc finger (CCCH-type) family protein			69.529	98.1852	0.497892	1.53721	-	-	-
	262686_at	AT1G75990	AT1G75990		26S proteasome regulatory subunit S3, putative (RPN3)			237.344	335.125	0.49772	1.37856	-	-	-
	262582_at	AT1G15410	AT1G15410		aspartate-glutamate racemase family			114.125	161.135	0.49766	1.47263	-	-	-
	266761_at	AT2G47130	AT2G47130		short-chain dehydrogenase/reductase (SDR) family protein			190.963	269.584	0.497443	1.40562	-	-	-
	264956_at	AT1G76990	ACR3	ACT DOMAIN REPEAT 3 (ACR3)	ACR3 (ACT Domain Repeat 3)			357.62	504.821	0.497346	1.32451	-	-	-
	245642_at	AT1G25275	AT1G25275		similar to unnamed protein product [Vitis vinifera] (GB:CAO43403.1)			1288.25	1818.34	0.497207	1.15904	-	-	-
	257428_at	AT1G78990	AT1G78990		transferase family protein			14.6128	20.621	0.496884	1.73464	-	-	-
	252785_at	AT3G42660	AT3G42660		nucleotide binding			27.336	38.5673	0.496576	1.65297	-	-	-
	254163_s_at	AT4G24340;AT4G24350	AT4G24340	AT4G24340: ; AT4G24350:	[AT4G24340, phosphorylase family protein];[AT4G24350, phosphorylase family protein]			756.291	1067	0.496548	1.22539	-	-	-
	252040_at	AT3G52060	AT3G52060		similar to unknown protein [Arabidopsis thaliana] (TAIR:AT5G22070.1); similar to unnamed protein product [Vitis vinifera] (GB:CAO66030.1); contains InterPro domain Protein of unknown function DUF266, plant (InterPro:IPR004949)			165.541	233.495	0.496204	1.41983	-	-	-
	246993_at	AT5G67450	AZF1	ARABIDOPSIS ZINC-FINGER PROTEIN 1 (AZF1)	AZF1 (ARABIDOPSIS ZINC-FINGER PROTEIN 1); nucleic acid binding / transcription factor/ zinc ion binding			237.209	334.572	0.496156	1.37335	-	-	-
	259803_at	AT1G72150	PATL1	PATELLIN 1 (PATL1)	PATL1 (PATELLIN 1); transporter			835.407	1178.12	0.49594	1.21053	-	-	-
	264746_at	AT1G62300	WRKY6	(WRKY6)	WRKY6 (WRKY DNA-binding protein 6); transcription factor			227.112	320.276	0.495913	1.37813	-	-	-
	256251_at	AT3G11330	PIRL9	PLANT INTRACELLULAR RAS GROUP-RELATED LRR 9 (PIRL9)	leucine-rich repeat family protein			104.49	147.338	0.495765	1.47758	-	-	-
	252067_at	AT3G51370	AT3G51370		protein phosphatase 2C, putative / PP2C, putative			404.411	570.125	0.495454	1.30229	-	-	-
	266819_at	AT2G44870	AT2G44870		similar to unnamed protein product [Vitis vinifera] (GB:CAO62235.1); contains domain Zinc beta-ribbon (SSF57783)			507.765	715.766	0.495328	1.27256	-	-	-
	248433_at	AT5G51400	AT5G51400		similar to unknown protein [Arabidopsis thaliana] (TAIR:AT2G45010.1); similar to unnamed protein product [Vitis vinifera] (GB:CAO42706.1); contains InterPro domain Protein of unknown function Cys-rich (InterPro:IPR006461)			560.468	790.043	0.495297	1.25975	-	-	-
	254748_at	AT4G13120	AT4G13120		transposable element gene			25.1136	35.3959	0.495114	1.65895	-	-	-
	263126_at	AT1G78460	AT1G78460		SOUL heme-binding family protein			291.281	410.541	0.495112	1.34339	-	-	-
	245505_at	AT4G15690	AT4G15690		glutaredoxin family protein			68.0096	95.845	0.494963	1.53017	-	-	-
	259463_at	AT1G18950	AT1G18950		aminoacyl-tRNA synthetase family			24.6002	34.6667	0.494884	1.66083	-	-	-
	258810_at	AT3G03970	AT3G03970		binding			48.9116	68.9248	0.494849	1.57222	-	-	-
	253392_at	AT4G32650	KAT3	POTASSIUM CHANNEL IN ARABIDOPSIS THALIANA 3 (KAT3)	ATKC1 (ARABIDOPSIS THALIANA K+ RECTIFYING CHANNEL 1); cyclic nucleotide binding / inward rectifier potassium channel			91.8962	129.497	0.494845	1.49102	-	-	-
	250114_s_at	AT5G16370;AT5G16340	AAE5	AT5G16370: ACYL ACTIVATING ENZYME 5 (AAE5); AT5G16340:	[AT5G16370, AMP-binding protein, putative];[AT5G16340, AMP-binding protein, putative]			75.441	106.302	0.494753	1.51611	-	-	-
	254639_at	AT4G18750	DOT4	DEFECTIVELY ORGANIZED TRIBUTARIES 4 (DOT4)	pentatricopeptide (PPR) repeat-containing protein			12.5202	17.6393	0.494543	1.74664	-	-	-
	262263_at	AT1G70940	PIN3	PIN-FORMED 3 (PIN3)	PIN3 (PIN-FORMED 3); auxin:hydrogen symporter/ transporter			196.6	276.954	0.494381	1.39153	-	-	-
	246926_at	AT5G25240	AT5G25240		similar to NHL repeat-containing protein [Arabidopsis thaliana] (TAIR:AT5G14890.1); similar to unnamed protein product [Vitis vinifera] (GB:CAO67727.1)			52.0778	73.3611	0.494345	1.56245	-	-	-
	260625_at	AT1G08060	MOM	MORPHEUS MOLECULE (MOM)	MOM (MAINTENANCE OF METHYLATION)			47.4812	66.8835	0.494294	1.57417	-	-	-
	266959_at	AT2G07690	MCM5	MINICHROMOSOME MAINTENANCE 5 (MCM5)	minichromosome maintenance family protein / MCM family protein			35.0847	49.4114	0.494002	1.61214	-	-	-
	261395_at	AT1G79700	AT1G79700		ovule development protein, putative			44.2298	62.278	0.493703	1.58131	-	-	-
	247655_at	AT5G59820	RHL41	RESPONSIVE TO HIGH LIGHT 41 (RHL41)	RHL41 (RESPONSIVE TO HIGH LIGHT 41); nucleic acid binding / transcription factor/ zinc ion binding			1645.76	2316.88	0.493432	1.11476	-	-	-
	253696_at	AT4G29740	CKX4	CYTOKININ OXIDASE 4 (CKX4)	CKX4 (CYTOKININ OXIDASE 4); cytokinin dehydrogenase			166.302	234.092	0.493266	1.40932	-	-	-
	262788_at	AT1G10690	AT1G10690		similar to unknown protein [Arabidopsis thaliana] (TAIR:AT1G60783.1); similar to hypothetical protein [Vitis vinifera] (GB:CAN59885.1)			39.297	55.3106	0.493137	1.59462	-	-	-
	256304_at	AT1G69523	AT1G69523		UbiE/COQ5 methyltransferase family protein			71.2798	100.321	0.493059	1.51769	-	-	-
	256568_at	AT3G19520	AT3G19520		similar to unknown protein [Arabidopsis thaliana] (TAIR:AT1G28500.1); contains InterPro domain Protein of unknown function DUF626, Arabidopsis thaliana (InterPro:IPR006462)			148.355	208.792	0.493014	1.42317	-	-	-
	263164_at	AT1G03070	AT1G03070		glutamate binding /			33.9826	47.8257	0.492989	1.61283	-	-	-
	251505_at	AT3G59052;AT3G59050	CPuORF18	AT3G59052: Conserved peptide upstream open reading frame 18 (CPuORF18); AT3G59050: Polyamine oxidase 3 (ATPAO3)	[AT3G59052, CPuORF18 (Conserved peptide upstream open reading frame 18)];[AT3G59050, ATPAO3 (POLYAMINE OXIDASE 3); oxidoreductase]			159.786	224.87	0.492955	1.41341	-	-	-
	244962_at	ATCG01050	NDHD	(NDHD)	Represents a plastid-encoded subunit of a NAD(P)H dehydrogenase complex. Its mRNA is edited at four positions. Translation data is not available for this gene.			332.186	467.487	0.492932	1.31911	-	-	-
	261195_at	AT1G12820	AFB3	AUXIN SIGNALING F-BOX 3 (AFB3)	AFB3 (AUXIN SIGNALING F-BOX 3); auxin binding / ubiquitin-protein ligase			146.099	205.602	0.492908	1.42478	-	-	-
	246008_at	AT5G08320	AT5G08320		similar to unnamed protein product [Vitis vinifera] (GB:CAO70168.1); contains domain PTHR15967 (PTHR15967)			84.072	118.307	0.492835	1.49568	-	-	-
	245101_at	AT2G40890	CYP98A3	cytochrome P450, family 98, subfamily A, polypeptide 3 (CYP98A3)	CYP98A3 (CYTOCHROME P450, FAMILY 98, SUBFAMILY A, POLYPEPTIDE 3); monooxygenase/ p-coumarate 3-hydroxylase			215.269	302.908	0.492736	1.3743	-	-	-
	263529_at	AT2G24765	ARF3	ADP-RIBOSYLATION FACTOR 3 (ARF3)	ARF3/ARL1/ATARL1 (ADP-RIBOSYLATION FACTOR 3); protein binding			355.545	500.207	0.492493	1.30888	-	-	-
	267548_at	AT2G32660	AtRLP22	Receptor Like Protein 22 (AtRLP22)	disease resistance family protein / LRR family protein			14.433	20.3048	0.492449	1.72126	-	-	-
	252165_at	AT3G50550	AT3G50550		unknown protein			59.1066	83.1449	0.492309	1.53927	-	-	-
	257707_at	AT3G12650	AT3G12650		similar to unnamed protein product [Vitis vinifera] (GB:CAO15069.1)			391.776	550.945	0.491882	1.29432	-	-	-
	262135_at	AT1G78080	RAP2.4	related to AP2 4 (RAP2.4)	RAP2.4 (related to AP2 4); DNA binding / transcription factor			489.144	687.826	0.491786	1.26542	-	-	-
	263151_at	AT1G54120	AT1G54120		similar to unknown protein [Arabidopsis thaliana] (TAIR:AT3G14060.1); similar to unnamed protein product [Vitis vinifera] (GB:CAO45609.1)			46.1883	64.9458	0.49171	1.569	-	-	-
	250890_at	AT5G04520	AT5G04520		oxidoreductase/ transition metal ion binding			84.6434	119.012	0.49164	1.49078	-	-	-
	261643_at	AT1G27720	TAF4b	TBP-ASSOCIATED FACTOR 4b (TAF4b)	TAF4b (TBP-ASSOCIATED FACTOR 4b); transcription initiation factor			16.3936	23.0465	0.491418	1.70138	-	-	-
	261525_at	AT1G14330	AT1G14330		kelch repeat-containing F-box family protein			131.474	184.823	0.491366	1.43316	-	-	-
	246406_at	AT1G57650	AT1G57650		disease resistance protein (NBS-LRR class), putative			77.3314	108.703	0.491268	1.50116	-	-	-
	263265_at	AT2G38820	AT2G38820		similar to unknown protein [Arabidopsis thaliana] (TAIR:AT3G22970.1); similar to unnamed protein product [Vitis vinifera] (GB:CAO22614.1); contains InterPro domain Protein of unknown function DUF506, plant (InterPro:IPR006502)			73.1425	102.805	0.491132	1.50787	-	-	-
	265478_at	AT2G15890	MEE14	maternal effect embryo arrest 14 (MEE14)	MEE14 (maternal effect embryo arrest 14)			618.448	869.245	0.49111	1.23293	-	-	-
	246768_at	AT5G27410;AT5G27400	AT5G27410		similar to unnamed protein product [Vitis vinifera] (GB:CAO17659.1); contains domain SSF53335 (SSF53335); contains domain PTHR23109 (PTHR23109)			150.388	211.349	0.490942	1.41442	-	-	-
	249870_at	AT5G23080	TGH	TOUGH (TGH)	TGH (TOUGH); RNA binding			55.6161	78.1377	0.490514	1.54105	-	-	-
	246840_at	AT5G26610	AT5G26610		D111/G-patch domain-containing protein			267.148	375.309	0.490442	1.33876	-	-	-
	256328_at	AT3G02360	AT3G02360		6-phosphogluconate dehydrogenase family protein			503.553	707.396	0.490376	1.25692	-	-	-
	261070_at	AT1G07390	AtRLP1	Receptor Like Protein 1 (AtRLP1)	protein binding			81.5235	114.521	0.490318	1.49115	-	-	-
	266258_at	AT2G27720	AT2G27720		60S acidic ribosomal protein P2 (RPP2A)			1267.34	1780.27	0.490296	1.13781	-	-	-
	251138_at	AT5G01160	AT5G01160		e-cadherin binding protein-related			75.1878	105.606	0.490121	1.5009	-	-	-
	251317_at	AT3G61490	AT3G61490		glycoside hydrolase family 28 protein / polygalacturonase (pectinase) family protein			38.7655	54.4418	0.489943	1.58559	-	-	-
	265116_at	AT1G62480	AT1G62480		vacuolar calcium-binding protein-related			114.888	161.317	0.48967	1.44479	-	-	-
	250801_at	AT5G04960	AT5G04960		pectinesterase family protein			17.2387	24.2033	0.489548	1.68859	-	-	-
	267300_at	AT2G30140	AT2G30140		UDP-glucoronosyl/UDP-glucosyl transferase family protein			405.637	569.514	0.489539	1.28193	-	-	-
	263517_at	AT2G21620	RD2	(RD2)	RD2 (RESPONSIVE TO DESSICATION 2)			982.443	1379.26	0.489453	1.16775	-	-	-
	245219_at	AT1G58807;AT1G59124	AT1G58807	AT1G58807: ; AT1G59124:	[AT1G58807, disease resistance protein (CC-NBS-LRR class), putative / PRM1 homolog, putative];[AT1G59124, disease resistance protein (CC-NBS-LRR class), putative / PRM1 homolog, putative]			1352.76	1899.06	0.489375	1.12631	-	-	-
	254018_at	AT4G26180	AT4G26180		mitochondrial substrate carrier family protein			47.645	66.8852	0.489362	1.55708	-	-	-
	253555_at	AT4G31080	AT4G31080		similar to unknown protein [Arabidopsis thaliana] (TAIR:AT2G24330.1); similar to unnamed protein product [Vitis vinifera] (GB:CAO66718.1); contains domain PTHR22166:SF1 (PTHR22166:SF1); contains domain PTHR22166 (PTHR22166)			297.468	417.531	0.48915	1.32055	-	-	-
	255585_at	AT4G01550	anac069	Arabidopsis NAC domain containing protein 69 (anac069)	ANAC069 (Arabidopsis NAC domain containing protein 69); transcription factor			39.9189	56.0305	0.489142	1.57911	-	-	-
	251580_at	AT3G58450	AT3G58450		universal stress protein (USP) family protein			28.9437	40.6115	0.488636	1.6188	-	-	-
	262130_at	AT1G02890	AT1G02890		AAA-type ATPase family protein			147.981	207.62	0.48853	1.40835	-	-	-
	259534_at	AT1G12290	AT1G12290		disease resistance protein (CC-NBS-LRR class), putative			31.052	43.5653	0.488494	1.60927	-	-	-
	247820_at	AT5G58380	SIP1	SOS3-INTERACTING PROTEIN 1 (SIP1)	CIPK10 (CBL-INTERACTING PROTEIN KINASE 10); kinase			72.0187	101.037	0.488443	1.50078	-	-	-
	253125_at	AT4G36040	AT4G36040		DNAJ heat shock N-terminal domain-containing protein (J11)			650.642	912.711	0.488294	1.2169	-	-	-
	247065_s_at	AT5G66910;AT5G66900	AT5G66910	AT5G66910: ; AT5G66900:	[AT5G66910, disease resistance protein (CC-NBS-LRR class), putative];[AT5G66900, disease resistance protein (CC-NBS-LRR class), putative]			194.905	273.354	0.487995	1.37109	-	-	-
	254380_at	no_match	no_match		no_match			37.6221	52.7602	0.48787	1.58245	-	-	-
	250468_at	AT5G10120	AT5G10120		ethylene insensitive 3 family protein			12.9771	18.1982	0.487835	1.71938	-	-	-
	264979_s_at	AT1G27170;AT1G27180	AT1G27170	AT1G27170: ; AT1G27180:	[AT1G27170, ATP binding / protein binding / transmembrane receptor];[AT1G27180, disease resistance protein (TIR-NBS-LRR class), putative]			20.748	29.0909	0.487598	1.65815	-	-	-
	246850_at	AT5G26860	LON1	LON PROTEASE 1 (LON1)	LON_ARA_ARA (Lon protease homolog gene); ATP binding / ATP-dependent peptidase/ serine-type peptidase			122.351	171.545	0.487567	1.42959	-	-	-
	254532_at	AT4G19660	NPR4	NPR1-like protein 4 (NPR4)	NPR4 (NPR1-LIKE PROTEIN 4); protein binding			187.091	262.308	0.487518	1.37475	-	-	-
	261616_at	AT1G33060	ANAC014	ARABIDOPSIS NAC 014 (ANAC014)	ANAC014; transcription factor			107.82	151.143	0.487297	1.44496	-	-	-
	247885_at	AT5G57830	AT5G57830		similar to unknown protein [Arabidopsis thaliana] (TAIR:AT4G30830.1); similar to unnamed protein product [Vitis vinifera] (GB:CAO66637.1); contains InterPro domain Protein of unknown function DUF593 (InterPro:IPR007656)			22.0138	30.8586	0.487267	1.64942	-	-	-
	255552_at	AT4G01850	SAM-2	S-ADENOSYLMETHIONINE SYNTHETASE 2 (SAM-2)	MAT2/SAM-2 (S-adenosylmethionine synthetase 2); methionine adenosyltransferase			900.02	1261.62	0.48725	1.17159	-	-	-
	260880_at	AT1G21380	AT1G21380		VHS domain-containing protein / GAT domain-containing protein			543.712	762.114	0.487164	1.2362	-	-	-
	255727_at	AT1G25510	AT1G25510		aspartyl protease family protein			31.4764	44.1194	0.487145	1.60297	-	-	-
	249859_at	AT5G22840	AT5G22840		protein kinase family protein			71.755	100.552	0.486785	1.49566	-	-	-
	264880_at	AT1G61210	AT1G61210		WD-40 repeat family protein / katanin p80 subunit, putative			22.2735	31.2065	0.486515	1.64537	-	-	-
	254418_at	AT4G21480	STP12	SUGAR TRANSPORTER PROTEIN 12 (STP12)	glucose transporter, putative			16.7696	23.4906	0.486233	1.68096	-	-	-
	244904_at	ATMG00670	ORF275	(ORF275)	hypothetical protein			28.4413	39.8317	0.485931	1.61192	-	-	-
	251902_at	AT3G54110	PUMP1	PLANT UNCOUPLING MITOCHONDRIAL PROTEIN 1 (PUMP1)	ATPUMP1; binding / oxidative phosphorylation uncoupler			824.919	1155.14	0.485737	1.17771	-	-	-
	256533_at	AT1G33250	AT1G33250		fringe-related protein			84.3939	118.145	0.485343	1.4699	-	-	-
	258445_at	AT3G22400	LOX5	(LOX5)	LOX5; lipoxygenase			25.8513	36.1894	0.485331	1.62219	-	-	-
	250675_at	AT5G06260	AT5G06260		nucleolar protein-related			240.726	336.984	0.485288	1.33476	-	-	-
	253725_at	AT4G29340	PRF4	PROFILIN 4 (PRF4)	PRF4 (PROFILIN 4); actin binding			17.0363	23.8471	0.485201	1.67544	-	-	-
	249149_at	AT5G43320	ckl8	Casein Kinase I-like 8 (ckl8)	CKL8 (Casein Kinase I-like 8); casein kinase I/ kinase			230.855	323.125	0.485102	1.33953	-	-	-
	249493_at	AT5G39080	AT5G39080		transferase family protein			108.105	151.306	0.485031	1.43697	-	-	-
	260571_at	AT2G43790	ATMPK6	ARABIDOPSIS THALIANA MAP KINASE 6 (ATMPK6)	ATMPK6 (MAP KINASE 6); MAP kinase/ kinase			361.962	506.582	0.484956	1.28113	-	-	-
	262238_at	AT1G48300	AT1G48300		similar to hypothetical protein [Vitis vinifera] (GB:CAN81152.1); contains InterPro domain Thioredoxin-like fold (InterPro:IPR012336)			452.531	633.244	0.484744	1.25166	-	-	-
	265291_at	AT2G22720	AT2G22720		similar to unknown protein [Arabidopsis thaliana] (TAIR:AT4G37860.1); similar to unnamed protein product [Vitis vinifera] (GB:CAO41059.1); contains InterPro domain Chromatin SPT2 (InterPro:IPR013256)			79.4073	111.087	0.484349	1.47439	-	-	-
	265314_at	AT2G20210	AT2G20210		leucine-rich repeat family protein			30.0423	42.0141	0.48388	1.59795	-	-	-
	260730_at	AT1G48030	mtLPD1	mitochondrial lipoamide dehydrogenase 1 (mtLPD1)	dihydrolipoamide dehydrogenase 1, mitochondrial / lipoamide dehydrogenase 1 (MTLPD1)			1550.98	2169.02	0.483864	1.09009	-	-	-
	267106_s_at	AT2G14720;AT2G14740	VSR-2	AT2G14720: VACUOLAR SORTING RECEPTOR 2 (VSR-2); AT2G14740: ARABIDOPSIS THALIANA VACULOLAR SORTING RECEPTOR 3 (ATVSR3)	[AT2G14720, VSR-2 (Vacuolar sorting receptor 2); calcium ion binding];[AT2G14740, vacuolar sorting receptor, putative]			592.671	828.79	0.483775	1.21365	-	-	-
	255682_at	AT4G00560	AT4G00560		methionine adenosyltransferase regulatory beta subunit-related			48.3962	67.6565	0.483335	1.53472	-	-	-
	256133_at	AT1G13570	AT1G13570		F-box family protein			56.0588	78.3591	0.48316	1.5152	-	-	-
	256753_at	AT3G27160	GHS1	GLUCOSE HYPERSENSITIVE 1 (GHS1)	GHS1 (GLUCOSE HYPERSENSITIVE 1); structural constituent of ribosome			157.534	220.188	0.483074	1.38188	-	-	-
	262775_at	AT1G13000	AT1G13000		similar to unknown protein [Arabidopsis thaliana] (TAIR:AT3G26440.2); similar to unknown protein [Arabidopsis thaliana] (TAIR:AT3G26440.1); similar to unnamed protein product [Vitis vinifera] (GB:CAO14680.1); contains InterPro domain Protein of unknown function DUF707 (InterPro:IPR007877)			90.7449	126.828	0.482986	1.4526	-	-	-
	259368_at	AT1G69100	AT1G69100		pepsin A			13.2733	18.5476	0.482705	1.69915	-	-	-
	264116_at	AT2G31320	ADP-RIBOSE	POLY(ADP-RIBOSE) POLYMERASE 2 (PARP2)	poly (ADP-ribose) polymerase, putative / NAD(+) ADP-ribosyltransferase, putative / poly(ADP-ribose) synthetase, putative			33.3725	46.6122	0.482048	1.57823	-	-	-
	263235_at	AT1G10430	PP2A-2	PROTEIN PHOSPHATASE 2A-2 (PP2A-2)	PP2A-2 (protein phosphatase 2a-2); protein serine/threonine phosphatase			174.392	243.53	0.481762	1.36436	-	-	-
	266270_at	AT2G29470	ATGSTU3	ARABIDOPSIS THALIANA GLUTATHIONE S-TRANSFERASE TAU 3 (ATGSTU3)	ATGSTU3 (GLUTATHIONE S-TRANSFERASE 21); glutathione transferase			28.5601	39.882	0.481736	1.59722	-	-	-
	260144_at	AT1G71960	AT1G71960		ABC transporter family protein			28.8559	40.283	0.481302	1.59443	-	-	-
	247138_at	AT5G66120	AT5G66120		3-dehydroquinate synthase, putative			474.929	662.925	0.481135	1.23325	-	-	-
	259118_at	AT3G01310	AT3G01310		acid phosphatase/ oxidoreductase/ transition metal ion binding			165.817	231.438	0.481037	1.36841	-	-	-
	245763_at	AT1G27850	AT1G27850		similar to unknown protein [Arabidopsis thaliana] (TAIR:AT2G40070.1); similar to unnamed protein product [Vitis vinifera] (GB:CAO46662.1)			84.6201	118.103	0.480971	1.45479	-	-	-
	263118_at	AT1G03090	MCCA	(MCCA)	MCCA (3-methylcrotonyl-CoA carboxylase 1)			49.07	68.4774	0.480788	1.52433	-	-	-
	252446_at	AT3G47010	AT3G47010		hydrolase, hydrolyzing O-glycosyl compounds			53.0987	74.0948	0.480698	1.51387	-	-	-
	257990_at	AT3G19860	AT3G19860		basic helix-loop-helix (bHLH) family protein			165.847	231.397	0.480516	1.36662	-	-	-
	252038_at	AT3G52120	AT3G52120		SWAP (Suppressor-of-White-APricot)/surp domain-containing protein / D111/G-patch domain-containing protein			74.5662	104.007	0.48009	1.4681	-	-	-
	260985_at	AT1G53500	MUM4	MUCILAGE-MODIFIED 4 (MUM4)	MUM4 (MUCILAGE-MODIFIED 4); catalytic			234.275	326.685	0.479695	1.31938	-	-	-
	257745_at	AT3G29240	AT3G29240		similar to unknown protein [Arabidopsis thaliana] (TAIR:AT1G33780.1); similar to hypothetical protein OsI_032014 [Oryza sativa (indica cultivar-group)] (GB:EAY78055.1); similar to Os10g0330400 [Oryza sativa (japonica cultivar-group)] (GB:NP_001064365.1); contains InterPro domain Protein of unknown function DUF179 (InterPro:IPR003774)			685.983	956.292	0.479277	1.17964	-	-	-
	245901_at	AT5G11060	KNAT4	KNOTTED1-LIKE HOMEOBOX GENE 4 (KNAT4)	KNAT4 (KNOTTED1-LIKE HOMEOBOX GENE 4); transcription factor			99.2534	138.319	0.478813	1.42697	-	-	-
	256425_at	AT1G33560	ADR1	ACTIVATED DISEASE RESISTANCE 1 (ADR1)	ADR1 (ACTIVATED DISEASE RESISTANCE 1)			375.706	523.574	0.47879	1.25551	-	-	-
	257553_at	AT3G16830	TPR2	TOPLESS-RELATED 2 (TPR2)	TPR2 (TOPLESS-RELATED 2)			197.708	275.517	0.478773	1.33812	-	-	-
	262930_at	AT1G65690	AT1G65690		harpin-induced protein-related / HIN1-related / harpin-responsive protein-related			202.955	282.825	0.478752	1.33467	-	-	-
	251551_at	AT3G58680	MBF1B	MULTIPROTEIN BRIDGING FACTOR 1B (MBF1B)	ATMBF1B/MBF1B (MULTIPROTEIN BRIDGING FACTOR 1B); DNA binding / transcription coactivator			784.711	1093.5	0.478723	1.16046	-	-	-
	261335_at	AT1G44800	AT1G44800		nodulin MtN21 family protein			80.4694	112.129	0.478642	1.45341	-	-	-
	255721_at	AT1G31940	AT1G31940		similar to unknown protein [Arabidopsis thaliana] (TAIR:AT2G35585.1); similar to hypothetical protein [Vitis vinifera] (GB:CAN79460.1)			201.155	280.224	0.478271	1.33419	-	-	-
	247148_at	AT5G65670	IAA9	INDOLE-3-ACETIC ACID INDUCIBLE 9 (IAA9)	IAA9 (indoleacetic acid-induced protein 9); transcription factor			748.63	1042.82	0.478161	1.16462	-	-	-
	262093_at	AT1G56145	AT1G56145		leucine-rich repeat family protein / protein kinase family protein			47.3551	65.9593	0.478058	1.5197	-	-	-
	264013_at	AT2G21070	FIO1	FIONA1 (FIO1)	FIO1 (FIONA1)			15.8796	22.1171	0.477985	1.66013	-	-	-
	250363_at	AT5G11390	WIT1	WPP DOMAIN-INTERACTING PROTEIN 1 (WIT1)	similar to unknown protein [Arabidopsis thaliana] (TAIR:AT1G68910.1); similar to hypothetical protein [Vitis vinifera] (GB:CAN67491.1)			47.3652	65.9685	0.477948	1.5193	-	-	-
	254608_at	AT4G18910	NIP1;2	NOD26-LIKE INTRINSIC PROTEIN 1;2 (NIP1;2)	NIP1;2/NLM2 (NOD26-like intrinsic protein 1;2); water channel			150.765	209.966	0.477854	1.36991	-	-	-
	252150_at	AT3G51310	VPS35C	VPS35 HOMOLOG C (VPS35C)	vacuolar protein sorting-associated protein 35 family protein / VPS35 family protein			206.157	287.03	0.477459	1.32829	-	-	-
	254342_at	AT4G22140	AT4G22140		DNA binding			64.5969	89.9362	0.477437	1.47763	-	-	-
	247267_at	AT5G64140	RPS28	RIBOSOMAL PROTEIN S28 (RPS28)	RPS28 (RIBOSOMAL PROTEIN S28); structural constituent of ribosome			377.303	525.26	0.477307	1.24996	-	-	-
	253274_at	AT4G34200	EDA9	embryo sac development arrest 9 (EDA9)	EDA9 (embryo sac development arrest 9); NAD binding / amino acid binding / binding / catalytic/ cofactor binding / oxidoreductase, acting on the CH-OH group of donors, NAD or NADP as acceptor / phosphoglycerate dehydrogenase			594.59	827.716	0.477239	1.19117	-	-	-
	259192_at	AT3G01740	AT3G01740		similar to unknown protein [Arabidopsis thaliana] (TAIR:AT5G14290.1); similar to Os12g0244200 [Oryza sativa (japonica cultivar-group)] (GB:NP_001066487.1); similar to predicted protein [Physcomitrella patens subsp. patens] (GB:EDQ82287.1); contains InterPro domain Ribosomal protein L37, mitochondrial (InterPro:IPR013870)			125.156	174.206	0.477064	1.39121	-	-	-
	249329_at	AT5G40960	AT5G40960		similar to unknown protein [Arabidopsis thaliana] (TAIR:AT3G48660.1); similar to unknown [Populus trichocarpa] (GB:ABK93721.1)			52.0732	72.4809	0.477061	1.50411	-	-	-
	247870_at	AT5G57580	AT5G57580		calmodulin-binding protein			234.421	326.25	0.476879	1.30979	-	-	-
	253037_at	AT4G38270	GAUT3	Galacturonosyltransferase 3 (GAUT3)	GAUT3 (Galacturonosyltransferase 3); polygalacturonate 4-alpha-galacturonosyltransferase/ transferase, transferring glycosyl groups			83.2711	115.886	0.476818	1.44284	-	-	-
	259638_at	AT1G52360	AT1G52360		coatomer protein complex, subunit beta 2 (beta prime), putative			216.458	301.169	0.47649	1.31874	-	-	-
	261806_at	AT1G30510	ATRFNR2	ROOT FNR 2 (ATRFNR2)	ATRFNR2 (ROOT FNR 2); oxidoreductase			66.1744	92.0699	0.476455	1.47121	-	-	-
	244939_at	ATCG00065	RPS12A	RIBOSOMAL PROTEIN S12A (RPS12A)	chloroplast gene encoding ribosomal protein s12. The gene is located in three distinct loci on the chloroplast genome and is transpliced to make one transcript.			83.8991	116.727	0.476408	1.44049	-	-	-
	266674_at	AT2G29620	AT2G29620		similar to unknown protein [Arabidopsis thaliana] (TAIR:AT1G07330.1); similar to hypothetical protein [Vitis vinifera] (GB:CAN81231.1)			12.4568	17.3295	0.476291	1.68567	-	-	-
	254190_at	AT4G23885	AT4G23885		similar to unknown protein [Arabidopsis thaliana] (TAIR:AT5G24165.1); similar to unnamed protein product [Vitis vinifera] (GB:CAO69543.1)			62.0773	86.3592	0.476283	1.47885	-	-	-
	248198_at	AT5G54200	AT5G54200		WD-40 repeat family protein			20.0587	27.9033	0.476206	1.62404	-	-	-
	255600_s_at	AT4G01020;AT5G10370	AT4G01020	AT4G01020: ; AT5G10370:	[AT4G01020, helicase domain-containing protein / IBR domain-containing protein / zinc finger protein-related];[AT5G10370, helicase domain-containing protein / IBR domain-containing protein / zinc finger protein-related]			79.617	110.752	0.476185	1.44648	-	-	-
	258984_at	AT3G08970	ATERDJ3A	(ATERDJ3A)	DNAJ heat shock N-terminal domain-containing protein			109.626	152.473	0.475965	1.40456	-	-	-
	258107_at	AT3G23560	ALF5	ABERRANT LATERAL ROOT FORMATION 5 (ALF5)	ALF5 (ABERRANT LATERAL ROOT FORMATION 5); antiporter/ transporter			212.387	295.369	0.475823	1.31893	-	-	-
	246843_at	AT5G26740	AT5G26740		similar to unknown protein [Arabidopsis thaliana] (TAIR:AT3G05940.1); similar to unknown [Populus trichocarpa] (GB:ABK95399.1); contains InterPro domain Protein of unknown function DUF300 (InterPro:IPR005178)			214.131	297.787	0.47579	1.31777	-	-	-
	244928_s_at	ATMG00570;AT2G07716	ORFX	ATMG00570: (ORFX); AT2G07716:	[ATMG00570, encodes a protein of unknown function. The transcript has extensive RNA editing at the 3' end. Protein has orthologous in other plants and sequence is similar to E. coli ORFs orf154 and orf131, both of unknown function. So far, similar proteins are found only in plants and prokaryotes.];[AT2G07716, pseudogene, similar to orfx, blastp match of 85% identity and 5.5e-116 P-value to GP|28…			20.9833	29.1796	0.475717	1.61659	-	-	-
	254845_at	AT4G11820	MVA1	(MVA1)	MVA1 (HYDROXYMETHYLGLUTARYL-COA SYNTHASE); acetyl-CoA C-acetyltransferase/ hydroxymethylglutaryl-CoA synthase			165.61	230.265	0.4755	1.34987	-	-	-
	249767_at	AT5G24090	ATCHIA	CHITINASE A (ATCHIA)	acidic endochitinase (CHIB1)			45.2378	62.889	0.47528	1.51621	-	-	-
	261254_at	AT1G05805	AT1G05805		basic helix-loop-helix (bHLH) family protein			126.897	176.388	0.475097	1.38279	-	-	-
	258140_at	AT3G24503	ALDH2C4	(ALDH2C4)	ALDH2C4 (REDUCED EPIDERMAL FLUORESCENCE1); 3-chloroallyl aldehyde dehydrogenase/ aldehyde dehydrogenase (NAD)			1770.97	2461.6	0.475055	1.04328	-	-	-
	266939_at	AT2G18960	AHA1	ARABIDOPSIS H+ ATPASE 1 (AHA1)	AHA1 (ARABIDOPSIS H+ ATPASE 1); ATPase			1919.37	2667.57	0.474888	1.03235	-	-	-
	251411_at	AT3G60250	CKB3	CASEIN KINASE II BETA CHAIN 3 (CKB3)	CKB3 (casein kinase II beta chain 3); protein kinase CK2 regulator			179.813	249.901	0.474862	1.33713	-	-	-
	261155_at	AT1G04960	AT1G04960		similar to bZIP family transcription factor [Arabidopsis thaliana] (TAIR:AT1G27000.1); similar to hypothetical protein [Vitis vinifera] (GB:CAN73938.1); contains InterPro domain Protein of unknown function DUF1664 (InterPro:IPR012458)			224.864	312.417	0.474418	1.30684	-	-	-
	258283_at	AT3G26750	AT3G26750		similar to unnamed protein product [Vitis vinifera] (GB:CAO48317.1)			24.0059	33.3499	0.474296	1.59447	-	-	-
	257310_at	AT3G26560	AT3G26560		ATP-dependent RNA helicase, putative			123.866	172.06	0.474135	1.38266	-	-	-
	264790_at	AT2G17820	ATHK1	histidine kinase 1 (ATHK1)	ATHK1 (HISTIDINE KINASE 1)			176.403	244.994	0.473874	1.33625	-	-	-
	265623_at	AT2G27270	AT2G27270		similar to hairpin-responsive protein, putative (HIN1) [Arabidopsis thaliana] (TAIR:AT5G06330.1); similar to Os02g0538700 [Oryza sativa (japonica cultivar-group)] (GB:NP_001047054.1); similar to hypothetical protein OsJ_006829 [Oryza sativa (japonica cultivar-group)] (GB:EAZ23346.1); similar to hypothetical protein OsI_007415 [Oryza sativa (indica cultivar-group)] (GB:EAY86182.1); contains InterP…			20.2219	28.0837	0.473816	1.61493	-	-	-
	247727_at	AT5G59490	AT5G59490		haloacid dehalogenase-like hydrolase family protein			25.7117	35.7073	0.473795	1.58394	-	-	-
	244940_at	ATCG01230;ATCG00905	RPS12B	ATCG01230: RIBOSOMAL PROTEIN S12B (RPS12B); ATCG00905: RIBOSOMAL PROTEIN S12C (RPS12C)	[ATCG01230, chloroplast gene encoding ribosomal protein s12. The gene is located in three distinct loci on the chloroplast genome and is transpliced to make one transcript.];[ATCG00905, chloroplast gene encoding ribosomal protein s12. The gene is located in three distinct loci on the chloroplast genome and is transpliced to make one transcript.]			455.293	632.252	0.473703	1.2136	-	-	-
	262215_at	AT1G74790	AT1G74790		catalytic			108.154	150.177	0.473582	1.39825	-	-	-
	264637_at	AT1G65560	AT1G65560		allyl alcohol dehydrogenase, putative			82.4182	114.436	0.47351	1.433	-	-	-
	254214_at	AT4G23640	TRH1	TINY ROOT HAIR 1 (TRH1)	TRH1 (TINY ROOT HAIR 1); potassium ion transmembrane transporter			242.106	336.121	0.473342	1.2937	-	-	-
	259538_at	AT1G12310	AT1G12310		calmodulin, putative			262.953	365.054	0.473306	1.28294	-	-	-
	258499_at	AT3G02540	RAD23-3	PUTATIVE DNA REPAIR PROTEIN RAD23-3 (RAD23-3)	RAD23-3 (PUTATIVE DNA REPAIR PROTEIN RAD23-3); damaged DNA binding			110.554	153.465	0.473157	1.39399	-	-	-
	253066_at	AT4G37770	ACS8	1-AMINO-CYCLOPROPANE-1-CARBOXYLATE SYNTHASE 8 (ACS8)	ACS8 (1-Amino-cyclopropane-1-carboxylate synthase 8)			56.0932	77.8619	0.473091	1.48113	-	-	-
	247926_at	AT5G57280	AT5G57280		methyltransferase			126.856	176.076	0.473	1.37575	-	-	-
	247044_at	AT5G66850	MAPKKK5	MITOGEN-ACTIVATED PROTEIN KINASE KINASE KINASE 5 (MAPKKK5)	MAPKKK5 (Mitogen-activated protein kinase kinase kinase 5); kinase			82.6651	114.729	0.472882	1.43049	-	-	-
	248474_at	AT5G50850	MAB1	MACCI-BOU (MAB1)	MAB1 (MACCI-BOU); pyruvate dehydrogenase (acetyl-transferring)			917.03	1272.67	0.472818	1.12046	-	-	-
	247173_at	AT5G65260	AT5G65260		polyadenylate-binding protein family protein / PABP family protein			438.902	608.976	0.472488	1.21422	-	-	-
	255337_at	AT4G04450	WRKY42	(WRKY42)	WRKY42 (WRKY DNA-binding protein 42); transcription factor			15.3073	21.2379	0.472427	1.64609	-	-	-
	251850_at	AT3G54650	FBL17	(FBL17)	F-box family protein (FBL17)			70.0093	97.1044	0.471991	1.44888	-	-	-
	246323_at	AT1G16690	AT1G16690		transcription factor-related			57.8978	80.2828	0.471581	1.47195	-	-	-
	260896_at	AT1G29310	AT1G29310		protein transport protein sec61, putative			260.906	361.69	0.471222	1.27691	-	-	-
	249116_at	AT5G43822	AT5G43822		pentatricopeptide (PPR) repeat-containing protein			64.3941	89.2618	0.471115	1.45669	-	-	-
	264987_at	AT1G27030	AT1G27030		similar to unknown protein [Arabidopsis thaliana] (TAIR:AT1G27020.1); similar to unknown protein [Oryza sativa (japonica cultivar-group)] (GB:AAN05517.1); similar to Os10g0463800 [Oryza sativa (japonica cultivar-group)] (GB:NP_001064789.1)			45.558	63.1424	0.470905	1.50053	-	-	-
	260050_at	no_match	no_match		no_match			27.1821	37.6706	0.470782	1.5666	-	-	-
	260982_at	AT1G53520	AT1G53520		chalcone-flavanone isomerase-related			34.0888	47.2162	0.469983	1.53476	-	-	-
	252093_at	AT3G51500	AT3G51500		unknown protein			45.4794	62.9892	0.469893	1.49734	-	-	-
	253223_at	AT4G35000	APX3	ASCORBATE PEROXIDASE 3 (APX3)	APX3 (ASCORBATE PEROXIDASE 3); L-ascorbate peroxidase			768.468	1064.11	0.469589	1.13231	-	-	-
	265010_at	AT1G24510	AT1G24510		T-complex protein 1 epsilon subunit, putative / TCP-1-epsilon, putative / chaperonin, putative			343.005	474.946	0.469535	1.23599	-	-	-
	245667_at	AT1G28200	FIP1	FH INTERACTING PROTEIN 1 (FIP1)	FIP1 (FH INTERACTING PROTEIN 1)			267.103	369.844	0.469521	1.26814	-	-	-
	264138_at	AT1G78950	AT1G78950		beta-amyrin synthase, putative			16.3386	22.6206	0.469355	1.62733	-	-	-
	256232_at	AT3G12570	FYD	(FYD)	FYD			244.388	338.215	0.468763	1.27703	-	-	-
	266678_at	AT2G25870	AT2G25870		haloacid dehalogenase-like hydrolase family protein			354.065	489.798	0.468173	1.2273	-	-	-
	267597_at	AT2G33020	AtRLP24	Receptor Like Protein 24 (AtRLP24)	leucine-rich repeat family protein			21.8554	30.2269	0.467842	1.58476	-	-	-
	247445_at	AT5G62640	AT5G62640		ELF5 (EARLY FLOWERING 5)			146.803	202.969	0.467379	1.33797	-	-	-
	247640_at	AT5G60610	AT5G60610		F-box family protein			14.4362	19.959	0.467352	1.6365	-	-	-
	250055_at	AT5G17770	ATCBR	ARABIDOPSIS THALIANA NADH:CYTOCHROME B5 REDUCTASE 1 (ATCBR)	ATCBR (NADH:CYTOCHROME B5 REDUCTASE 1)			632.741	874.725	0.467214	1.14932	-	-	-
	267599_at	AT2G32850	AT2G32850		protein kinase family protein			138.563	191.547	0.467152	1.34465	-	-	-
	253506_at	AT4G31980	AT4G31980		similar to unknown protein [Arabidopsis thaliana] (TAIR:AT5G11290.1); similar to unnamed protein product [Vitis vinifera] (GB:CAO46056.1); similar to hypothetical protein [Vitis vinifera] (GB:CAN68458.1); contains InterPro domain Protein of unknown function DUF862, eukaryotic (InterPro:IPR008580); contains InterPro domain Protein of unknown function DUF247, plant (InterPro:IPR004158)			158.834	219.565	0.467123	1.32697	-	-	-
	252055_at	AT3G52580	AT3G52580		40S ribosomal protein S14 (RPS14C)			501.357	692.957	0.466928	1.17832	-	-	-
	263443_at	AT2G28630	KCS12	3-KETOACYL-COA SYNTHASE 12 (KCS12)	beta-ketoacyl-CoA synthase family protein			76.227	105.353	0.466853	1.42058	-	-	-
	256244_at	AT3G12520	SULTR4;2	SULFATE TRANSPORTER 4;2 (SULTR4;2)	SULTR4;2 (sulfate transporter 4;2); sulfate transmembrane transporter			21.5823	29.8262	0.466734	1.58264	-	-	-
	256528_at	AT1G66140	ZFP4	ZINC FINGER PROTEIN 4 (ZFP4)	ZFP4 (ZINC FINGER PROTEIN 4); nucleic acid binding / transcription factor/ zinc ion binding			49.759	68.7474	0.466348	1.47379	-	-	-
	251959_at	AT3G53410	AT3G53410		zinc finger (C3HC4-type RING finger) family protein			113.27	156.476	0.466171	1.36728	-	-	-
	256129_at	AT1G18210	AT1G18210		calcium-binding protein, putative			1468.58	2028.69	0.466125	1.03723	-	-	-
	260479_at	AT1G11020	AT1G11020		zinc finger (C3HC4-type RING finger) family protein			114.435	158.058	0.465919	1.36511	-	-	-
	259191_at	AT3G01720	AT3G01720		similar to unknown protein [Arabidopsis thaliana] (TAIR:AT5G13500.3); similar to unknown protein [Arabidopsis thaliana] (TAIR:AT5G13500.2); similar to unknown protein [Arabidopsis thaliana] (TAIR:AT5G13500.1); similar to unnamed protein product [Vitis vinifera] (GB:CAO14632.1); similar to predicted protein [Physcomitrella patens subsp. patens] (GB:EDQ59308.1); similar to predicted protein [Physco…			239.718	331.095	0.465908	1.26987	-	-	-
	246601_at	AT1G31710	AT1G31710		copper amine oxidase, putative			27.8927	38.5228	0.465823	1.54654	-	-	-
	249777_at	AT5G24210	AT5G24210		lipase class 3 family protein			1214.25	1677	0.465819	1.06068	-	-	-
	245134_s_at	AT4G38280;AT2G45250	AT4G38280	AT4G38280: ; AT2G45250:	[AT4G38280, similar to unknown protein [Arabidopsis thaliana] (TAIR:AT2G45250.1); similar to unknown [Populus trichocarpa] (GB:ABK93717.1)];[AT2G45250, similar to unknown protein [Arabidopsis thaliana] (TAIR:AT4G38280.1); similar to unknown [Populus trichocarpa] (GB:ABK93717.1)]			69.0277	95.3154	0.465534	1.4289	-	-	-
	253881_at	AT4G27640	AT4G27640		importin beta-2 subunit family protein			27.7743	38.3428	0.465206	1.545	-	-	-
	263678_at	AT1G04420	AT1G04420		aldo/keto reductase family protein			293.15	404.648	0.465025	1.24098	-	-	-
	247596_at	AT5G60840	AT5G60840		unknown protein			137.742	190.129	0.465012	1.33818	-	-	-
	244932_at	ATCG01060	PSAC	(PSAC)	Encodes the PsaC subunit of photosystem I.			56.4835	77.9609	0.464921	1.45265	-	-	-
	266995_at	AT2G34500	CYP710A1	cytochrome P450, family 710, subfamily A, polypeptide 1 (CYP710A1)	CYP710A1 (cytochrome P450, family 710, subfamily A, polypeptide 1); C-22 sterol desaturase/ oxygen binding			56.3047	77.7102	0.464848	1.45281	-	-	-
	252587_at	AT3G45620	AT3G45620		transducin family protein / WD-40 repeat family protein			525.908	725.785	0.464733	1.16475	-	-	-
	259055_at	AT3G03340	UNE6	unfertilized embryo sac 6 (UNE6)	UNE6 (unfertilized embryo sac 6)			129.93	179.297	0.464619	1.34438	-	-	-
	253402_at	AT4G32880	ATHB-8	HOMEOBOX GENE 8 (ATHB-8)	ATHB-8 (HOMEOBOX GENE 8); DNA binding / transcription factor			61.4378	84.7702	0.464431	1.44017	-	-	-
	253485_at	AT4G31800	WRKY18	WRKY DNA-BINDING PROTEIN 18 (WRKY18)	WRKY18 (WRKY DNA-binding protein 18); transcription factor			376.311	519.218	0.464414	1.20677	-	-	-
	259007_at	AT3G09370	MYB3R-3	myb domain protein 3R-3 (MYB3R-3)	MYB3R-3 (myb domain protein 3R-3); DNA binding / transcription factor			32.1791	44.3967	0.464332	1.5231	-	-	-
	251919_at	AT3G53800	AT3G53800		armadillo/beta-catenin repeat family protein			86.8852	119.869	0.464275	1.39503	-	-	-
	262399_at	AT1G49500	AT1G49500		similar to unknown protein [Arabidopsis thaliana] (TAIR:AT3G19030.1)			601.989	830.494	0.464232	1.14566	-	-	-
	260913_at	AT1G02500	SAM1	S-ADENOSYLMETHIONINE SYNTHETASE 1 (SAM1)	SAM1 (S-adenosylmethionine synthetase 1); methionine adenosyltransferase			1185.98	1635.97	0.464063	1.05779	-	-	-
	246312_at	AT1G31930	XLG3	extra-large GTP-binding protein 3 (XLG3)	XLG3 (EXTRA-LARGE GTP-BINDING PROTEIN 3); signal transducer			70.8207	97.6879	0.46401	1.42045	-	-	-
	263922_s_at	AT2G36580;AT3G52990	AT2G36580	AT2G36580: ; AT3G52990:	[AT2G36580, pyruvate kinase, putative];[AT3G52990, pyruvate kinase, putative]			575.697	794.056	0.463932	1.1504	-	-	-
	251960_at	AT3G53610	ATRAB8	(ATRAB8)	ATRAB8; GTP binding			106.235	146.524	0.463874	1.36778	-	-	-
	263135_at	AT1G78550	AT1G78550		oxidoreductase, 2OG-Fe(II) oxygenase family protein			40.7477	56.1925	0.463658	1.49043	-	-	-
	258210_at	AT3G13920	EIF4A1	EUKARYOTIC TRANSLATION INITIATION FACTOR 4A1 (EIF4A1)	EIF4A1 (eukaryotic translation initiation factor 4A-1); ATP-dependent helicase			1316.63	1815.57	0.463571	1.04267	-	-	-
	246196_at	AT4G37090	AT4G37090		similar to unnamed protein product [Vitis vinifera] (GB:CAO63256.1)			38.8697	53.5902	0.463321	1.49537	-	-	-
	247276_at	AT5G64390	HEN4	HUA ENHANCER 4 (HEN4)	HEN4 (HUA ENHANCER 4); nucleic acid binding			39.1509	53.9775	0.463314	1.49441	-	-	-
	248615_at	AT5G49570	AtPNG1	Arabidopsis thaliana peptide-N-glycanase 1 (AtPNG1)	ATPNG1 (ARABIDOPSIS THALIANA PEPTIDE-N-GLYCANASE 1); catalytic/ peptide-N4-(N-acetyl-beta-glucosaminyl)asparagine amidase			288.891	398.271	0.463225	1.23679	-	-	-
	254045_at	AT4G25880	APUM6	Arabidopsis Pumilio 6 (APUM6)	APUM6 (ARABIDOPSIS PUMILIO 6); RNA binding			353.754	487.678	0.463182	1.21057	-	-	-
	249679_at	AT5G35980	AT5G35980		protein kinase family protein			231.982	319.795	0.46313	1.26472	-	-	-
	245521_at	AT4G15880	ESD4	EARLY IN SHORT DAYS 4 (ESD4)	ESD4 (EARLY IN SHORT DAYS 4); cysteine-type peptidase			135.926	187.353	0.462938	1.33289	-	-	-
	256563_at	AT3G29780	RALFL27	ralf-like 27 (RALFL27)	RALFL27 (RALF-LIKE 27)			14.7942	20.3898	0.462816	1.61803	-	-	-
	256186_at	AT1G51680	4CL1	4-COUMARATE:COA LIGASE 1 (4CL1)	4CL1 (4-COUMARATE:COA LIGASE 1); 4-coumarate-CoA ligase			304.372	419.436	0.462616	1.22801	-	-	-
	264783_at	AT1G08650	PPCK1	PHOSPHOENOLPYRUVATE CARBOXYLASE KINASE (PPCK1)	PPCK1 (PHOSPHOENOLPYRUVATE CARBOXYLASE KINASE); kinase			70.4994	97.1498	0.462599	1.41627	-	-	-
	261547_at	AT1G63500	AT1G63500		protein kinase-related			174.744	240.755	0.462323	1.29847	-	-	-
	265289_at	AT2G22690	AT2G22690		protein binding / zinc ion binding			114.673	157.981	0.462231	1.3524	-	-	-
	253121_at	AT4G35890	AT4G35890		La domain-containing protein			249.893	344.268	0.462226	1.25209	-	-	-
	266935_at	AT2G18915	LKP2	LOV KELCH PROTEIN 2 (LKP2)	LKP2 (LOV KELCH PROTEIN 2); ubiquitin-protein ligase			54.843	75.5551	0.462221	1.44733	-	-	-
	248266_at	AT5G53440	AT5G53440		similar to unknown protein [Arabidopsis thaliana] (TAIR:AT1G56660.1); similar to hypothetical protein [Vitis vinifera] (GB:CAN70975.1)			178.984	246.54	0.461995	1.29428	-	-	-
	261933_at	AT1G22410	AT1G22410		2-dehydro-3-deoxyphosphoheptonate aldolase, putative / 3-deoxy-D-arabino-heptulosonate 7-phosphate synthase, putative / DAHP synthetase, putative			1424.64	1962.2	0.461875	1.0268	-	-	-
	261685_at	AT1G47290	AT3BETAHSD/D1	3BETA-HYDROXYSTEROID-DEHYDROGENASE/DECARBOXYLASE ISOFORM 1 (AT3BETAHSD/D1)	AT3BETAHSD/D1 (3BETA-HYDROXYSTEROID-DEHYDROGENASE/DECARBOXYLASE ISOFORM 1); 3-beta-hydroxy-delta5-steroid dehydrogenase/ sterol-4-alpha-carboxylate 3-dehydrogenase (decarboxylating)			88.6436	122.067	0.461582	1.38335	-	-	-
	255301_at	AT4G04800	ATMSRB3	ARABIDOPSIS THALIANA METHIONINE SULFOXIDE REDUCTASE B3 (ATMSRB3)	methionine sulfoxide reductase domain-containing protein / SeIR domain-containing protein			147.417	202.998	0.461569	1.31782	-	-	-
	252993_at	AT4G38540	AT4G38540		monooxygenase, putative (MO2)			228.914	315.151	0.461237	1.26004	-	-	-
	263020_at	AT1G23880	AT1G23880		NHL repeat-containing protein			18.5255	25.5029	0.461149	1.58345	-	-	-
	261458_at	AT1G21080	AT1G21080		DNAJ heat shock N-terminal domain-containing protein			365.439	503.025	0.461	1.19901	-	-	-
	260968_at	AT1G12250	AT1G12250		thylakoid lumenal protein-related			359.862	495.339	0.460971	1.2009	-	-	-
	250950_at	no_match	no_match		no_match			112.278	154.521	0.460729	1.35004	-	-	-
	252702_at	AT3G43730	AT3G43730		transposable element gene			24.9072	34.2768	0.460671	1.54372	-	-	-
	256845_x_at	AT3G31970;AT1G42605	AT3G31970	AT3G31970: ; AT1G42605:	[AT3G31970, transposable element gene];[AT1G42605, transposable element gene]			15.9181	21.9061	0.460668	1.60136	-	-	-
	257679_at	AT3G20470	GRP5	GLYCINE-RICH PROTEIN 5 (GRP5)	encodes a glycine-rich protein that is expressed more abundantly in immature seed pods than in stems and leaves. Expression is not detected in roots or flowers.			22.0237	30.3071	0.460599	1.55932	-	-	-
	266555_at	AT2G46270	GBF3	G-BOX BINDING FACTOR 3 (GBF3)	GBF3 (G-BOX BINDING FACTOR 3); transcription factor			42.8043	58.8994	0.460497	1.47342	-	-	-
	265583_at	AT2G20010	AT2G20010		similar to unknown protein [Arabidopsis thaliana] (TAIR:AT2G25800.1); similar to unnamed protein product [Vitis vinifera] (GB:CAO65466.1); similar to unnamed protein product [Vitis vinifera] (GB:CAO44019.1); similar to unknown protein [Oryza sativa (japonica cultivar-group)] (GB:BAD28473.1); contains InterPro domain Munc13 homology 2 (InterPro:IPR014772); contains InterPro domain Protein of unkno…			270.281	371.798	0.460059	1.23468	-	-	-
	245864_at	AT1G58070	AT1G58070		similar to hypothetical protein OsI_024693 [Oryza sativa (indica cultivar-group)] (GB:EAZ03461.1)			19.1705	26.3691	0.459958	1.57502	-	-	-
	248193_at	AT5G54080	HGO	HOMOGENTISATE 1,2-DIOXYGENASE (HGO)	HGO (HOMOGENTISATE 1,2-DIOXYGENASE); homogentisate 1,2-dioxygenase			192.538	264.82	0.459869	1.2777	-	-	-
	262611_at	AT1G14060	AT1G14060		similar to unknown protein [Arabidopsis thaliana] (TAIR:AT5G02210.1); similar to unnamed protein product [Vitis vinifera] (GB:CAO61574.1); similar to hypothetical protein [Vitis vinifera] (GB:CAN80057.1); contains InterPro domain GCK (InterPro:IPR012891)			74.7887	102.86	0.459783	1.39916	-	-	-
	263839_at	AT2G36900	MEMB11	MEMBRIN 11 (MEMB11)	MEMB11 (Golgi SNARE protein membrin 11); SNAP receptor			304.579	418.894	0.459769	1.21831	-	-	-
	251178_at	AT3G63440	CKX6	CYTOKININ OXIDASE/DEHYDROGENASE 6 (CKX6)	ATCKX6/ATCKX7/CKX6 (CYTOKININ OXIDASE/DEHYDROGENASE 6); cytokinin dehydrogenase			33.5667	46.1632	0.459712	1.50207	-	-	-
	246053_at	AT5G08340	AT5G08340		riboflavin biosynthesis protein-related			60.9535	83.8251	0.459673	1.42513	-	-	-
	251677_at	AT3G56980	BHLH039	(BHLH039)	BHLH039/ORG3 (OBP3-RESPONSIVE GENE 3); DNA binding / transcription factor			16.3155	22.4372	0.459652	1.59475	-	-	-
	245412_at	AT4G17280	AT4G17280		auxin-responsive family protein			25.7751	35.438	0.459316	1.53474	-	-	-
	260044_at	AT1G73655	AT1G73655		immunophilin / FKBP-type peptidyl-prolyl cis-trans isomerase family protein			495.941	681.783	0.459145	1.15344	-	-	-
	265911_at	AT2G25670	AT2G25670		similar to unknown protein [Arabidopsis thaliana] (TAIR:AT4G32610.1); similar to unnamed protein product [Vitis vinifera] (GB:CAO65578.1)			222.65	306.067	0.459072	1.2563	-	-	-
	247281_at	AT5G64350	FKBP12	FK506-BINDING PROTEIN (FKBP12)	FKBP12 (FK506-binding protein 12 kD); FK506 binding / peptidyl-prolyl cis-trans isomerase			535.807	736.485	0.458943	1.1428	-	-	-
	254073_at	AT4G25500	RSP35	ARGININE/SERINE-RICH SPLICING FACTOR 35 (RSP35)	ATRSP35 (Arabidopsis thaliana arginine/serine-rich splicing factor 35); RNA binding			104.253	143.282	0.458774	1.35299	-	-	-
	266602_at	AT2G46050	AT2G46050		pentatricopeptide (PPR) repeat-containing protein			13.8766	19.0711	0.458729	1.61248	-	-	-
	250490_at	AT5G09760	AT5G09760		pectinesterase family protein			51.0558	70.1489	0.458347	1.44346	-	-	-
	250724_at	AT5G06330	AT5G06330		hairpin-responsive protein, putative (HIN1)			27.245	37.4331	0.458324	1.52425	-	-	-
	263411_at	AT2G28710	AT2G28710		zinc finger (C2H2 type) family protein			83.6029	114.861	0.458267	1.3797	-	-	-
	260780_at	AT1G14610	TWN2	TWIN 2 (TWN2)	TWN2 (TWIN 2); ATP binding / aminoacyl-tRNA ligase			340.947	468.296	0.457874	1.19739	-	-	-
	259171_at	AT3G03590	AT3G03590		SWIB complex BAF60b domain-containing protein			23.859	32.766	0.457667	1.53912	-	-	-
	262633_at	AT1G06630	AT1G06630		F-box family protein			64.9727	89.2118	0.4574	1.40923	-	-	-
	247300_at	AT5G63910	FCLY	FARNESYLCYSTEINE LYASE (FCLY)	FCLY; prenylcysteine oxidase			142.001	194.969	0.457337	1.30835	-	-	-
	256112_at	AT1G16920	ATRABA1B	ARABIDOPSIS RAB GTPASE HOMOLOG A1B (ATRABA1B)	RAB11 (ARABIDOPSIS RAB GTPASE HOMOLOG A1B); GTP binding			147.403	202.369	0.457221	1.30315	-	-	-
	259446_at	AT1G02410	AT1G02410		cytochrome c oxidase assembly protein CtaG / Cox11 family			239.939	329.41	0.457216	1.24041	-	-	-
	258511_at	AT3G06590	AT3G06590		transcription factor			39.0983	53.6751	0.457148	1.47377	-	-	-
	260974_at	AT1G53440	AT1G53440		leucine-rich repeat family protein / protein kinase family protein			160.761	220.662	0.456922	1.29097	-	-	-
	248820_at	AT5G47060	AT5G47060		senescence-associated protein-related			83.4895	114.593	0.456857	1.37511	-	-	-
	262663_at	AT1G13940	AT1G13940		similar to unknown protein [Arabidopsis thaliana] (TAIR:AT1G69360.1); similar to hypothetical protein [Vitis vinifera] (GB:CAN65039.1); contains InterPro domain Protein of unknown function DUF863, plant (InterPro:IPR008581)			31.6424	43.4299	0.45683	1.49994	-	-	-
	247013_at	AT5G67480	BT4	BTB and TAZ domain protein 4 (BT4)	BT4 (BTB AND TAZ DOMAIN PROTEIN 4); protein binding / transcription regulator			541.66	743.403	0.456757	1.13402	-	-	-
	252007_at	AT3G52830	AT3G52830		similar to ankyrin repeat family protein [Arabidopsis thaliana] (TAIR:AT5G54700.1); contains InterPro domain Insect antifreeze protein (InterPro:IPR016133)			22.1569	30.4076	0.456675	1.5453	-	-	-
	246142_at	AT5G19970	AT5G19970		similar to unnamed protein product [Vitis vinifera] (GB:CAO65601.1)			8.94724	12.2782	0.456579	1.66172	-	-	-
	250972_at	AT5G02840	LCL1	LHY/CCA1-like 1 (LCL1)	LCL1 (LHY/CCA1-LIKE 1); DNA binding / transcription factor			319.674	438.655	0.456488	1.20101	-	-	-
	262874_at	AT1G65020	AT1G65020		similar to unnamed protein product [Vitis vinifera] (GB:CAO62149.1); contains InterPro domain NERD (InterPro:IPR011528)			110.089	151.053	0.456387	1.33792	-	-	-
	253630_at	AT4G30490	AT4G30490		AFG1-like ATPase family protein			333.333	457.355	0.456353	1.19517	-	-	-
	260426_at	AT1G72370	P40	40S RIBOSOMAL PROTEIN SA (P40)	P40 (40S ribosomal protein SA); structural constituent of ribosome			1407.57	1931.25	0.45633	1.00963	-	-	-
	259648_at	no_match	no_match		no_match			33.2886	45.6668	0.456116	1.491	-	-	-
	252125_at	AT3G51040	RTH	RTE1-HOMOLOG (RTH)	RTH (RTE1-HOMOLOG)			244.662	335.624	0.456057	1.23398	-	-	-
	249702_at	AT5G35570	AT5G35570		similar to unknown protein [Arabidopsis thaliana] (TAIR:AT2G37980.1); similar to Os09g0442900 [Oryza sativa (japonica cultivar-group)] (GB:NP_001063294.1); similar to unnamed protein product [Vitis vinifera] (GB:CAO15763.1); contains InterPro domain Protein of unknown function DUF246, plant (InterPro:IPR004348)			71.4551	98.0087	0.455874	1.39183	-	-	-
	246898_at	AT5G25580	AT5G25580		similar to aminoacyl-tRNA synthetase family [Arabidopsis thaliana] (TAIR:AT1G18950.1); similar to unnamed protein product [Vitis vinifera] (GB:CAO44138.1)			21.1137	28.9595	0.455853	1.54873	-	-	-
	260835_at	AT1G06700	AT1G06700		serine/threonine protein kinase, putative			266.511	365.516	0.455737	1.22189	-	-	-
	251297_at	AT3G62020	GLP10	GERMIN-LIKE PROTEIN 10 (GLP10)	GLP10 (GERMIN-LIKE PROTEIN 10); manganese ion binding / metal ion binding / nutrient reservoir			24.1835	33.159	0.455375	1.52964	-	-	-
	245587_at	AT4G15020	AT4G15020		similar to hAT dimerisation domain-containing protein [Arabidopsis thaliana] (TAIR:AT3G22220.2); similar to hAT dimerisation domain-containing protein [Arabidopsis thaliana] (TAIR:AT3G22220.1); similar to unnamed protein product [Vitis vinifera] (GB:CAO69163.1); contains InterPro domain Protein of unknown function DUF659 (InterPro:IPR007021)			28.1377	38.5805	0.455369	1.51012	-	-	-
	259945_at	AT1G71460	AT1G71460		pentatricopeptide (PPR) repeat-containing protein			59.6793	81.8191	0.455208	1.41277	-	-	-
	245152_at	AT2G47490	NDT1	NAD+ TRANSPORTER 1 (NDT1)	mitochondrial substrate carrier family protein			149.235	204.549	0.454858	1.29359	-	-	-
	245047_at	ATCG00020	PSBA	(PSBA)	Encodes chlorophyll binding protein D1, a part of the photosystem II reaction center core			1479.61	2027.91	0.454782	0.997972	-	-	-
	250477_at	AT5G10190	AT5G10190		transporter-related			141.833	194.391	0.454767	1.29983	-	-	-
	260824_at	AT1G06720	AT1G06720		similar to unknown protein [Arabidopsis thaliana] (TAIR:AT1G42440.1); similar to hypothetical protein OsJ_010296 [Oryza sativa (japonica cultivar-group)] (GB:EAZ26813.1); similar to hypothetical protein OsI_011117 [Oryza sativa (indica cultivar-group)] (GB:EAY89884.1); similar to hypothetical protein CHLREDRAFT_113591 [Chlamydomonas reinhardtii] (GB:XP_001698464.1); contains InterPro domain AARP2…			138.448	189.749	0.454747	1.30287	-	-	-
	259488_at	AT1G15780	AT1G15780		protein binding / transcription cofactor			193.481	265.136	0.454539	1.25908	-	-	-
	245336_at	AT4G16515	AT4G16515		unknown protein			40.7881	55.8896	0.45443	1.45915	-	-	-
	259214_at	AT3G09085	AT3G09085		similar to unnamed protein product [Vitis vinifera] (GB:CAO15778.1)			119.344	163.524	0.454384	1.32076	-	-	-
	244997_at	ATCG00170	RPOC2	(RPOC2)	RNA polymerase beta' subunit-2			43.0867	59.0285	0.45417	1.45121	-	-	-
	263260_at	AT1G10570	OTS2	OVERLY TOLERANT TO SALT 2 (OTS2)	Ulp1 protease family protein			74.9399	102.634	0.453706	1.37838	-	-	-
	255292_s_at	AT4G04710;AT4G04720	CPK22	AT4G04710: (CPK22); AT4G04720: (CPK21)	[AT4G04710, CPK22 (calcium-dependent protein kinase 22); calmodulin-dependent protein kinase/ kinase];[AT4G04720, CPK21 (calcium-dependent protein kinase 21); calmodulin-dependent protein kinase/ kinase]			143.965	197.165	0.45369	1.29427	-	-	-
	251310_at	AT3G61150	HDG1	HOMEODOMAIN GLABROUS1 (HDG1)	HDG1 (HOMEODOMAIN GLABROUS1); DNA binding / transcription factor			129.838	177.807	0.453606	1.30728	-	-	-
	267524_at	AT2G30600	AT2G30600		BTB/POZ domain-containing protein			35.617	48.7713	0.453466	1.47335	-	-	-
	252108_at	AT3G51530	AT3G51530		F-box family protein			74.6294	102.181	0.453315	1.3776	-	-	-
	251965_at	AT3G53360	AT3G53360		pentatricopeptide (PPR) repeat-containing protein			14.2053	19.445	0.452976	1.59004	-	-	-
	245744_at	AT1G51110	AT1G51110		plastid-lipid associated protein PAP / fibrillin family protein			118.064	161.596	0.452824	1.31688	-	-	-
	245291_at	AT4G16155	AT4G16155		dihydrolipoamide dehydrogenase 2, plastidic / lipoamide dehydrogenase 2 (PTLPD2)			290.466	397.544	0.452746	1.20071	-	-	-
	250659_at	AT5G07050	AT5G07050		nodulin MtN21 family protein			18.6206	25.4846	0.452723	1.55434	-	-	-
	265720_at	AT2G40110	AT2G40110		yippee family protein			93.9442	128.554	0.452504	1.34523	-	-	-
	254878_at	AT4G11660	AT-HSFB2B	(AT-HSFB2B)	AT-HSFB2B (Arabidopsis thaliana heat shock transcription factor B2B); transcription factor			47.5365	65.0374	0.452234	1.43202	-	-	-
	264456_at	AT1G10390	AT1G10390		nucleoporin family protein			184.792	252.799	0.452092	1.25673	-	-	-
	257351_at	AT2G33820	MBAC1	(MBAC1)	ATMBAC1; L-histidine transmembrane transporter/ L-lysine transmembrane transporter/ L-ornithine transmembrane transporter/ arginine transmembrane transporter/ binding			63.9104	87.4267	0.452024	1.3932	-	-	-
	247722_at	AT5G59150	AtRABA2d	Arabidopsis Rab GTPase homolog A2d (AtRABA2d)	AtRABA2d (Arabidopsis Rab GTPase homolog A2d); GTP binding			250.611	342.813	0.451975	1.21711	-	-	-
	249823_s_at	AT5G23350;AT5G23360	AT5G23350	AT5G23350: ; AT5G23360:	[AT5G23350, GRAM domain-containing protein / ABA-responsive protein-related];[AT5G23360, GRAM domain-containing protein / ABA-responsive protein-related]			12.2611	16.7707	0.451854	1.6052	-	-	-
	246923_at	AT5G25100	AT5G25100		endomembrane protein 70, putative			273.63	374.184	0.451522	1.20427	-	-	-
	267507_at	AT2G45710	AT2G45710		40S ribosomal protein S27 (RPS27A)			266.392	364.195	0.45116	1.20649	-	-	-
	253022_at	AT4G38060	AT4G38060		similar to unknown protein [Arabidopsis thaliana] (TAIR:AT5G65480.1); similar to unknown [Lycopersicon esculentum] (GB:AAK84476.1)			131.348	179.534	0.450865	1.29654	-	-	-
	262949_at	AT1G75790	sks18	SKU5 Similar 18 (sks18)	SKS18 (SKU5 Similar 18); copper ion binding / pectinesterase			15.3423	20.9705	0.450846	1.57294	-	-	-
	247069_at	AT5G66920	sks17	SKU5 Similar 17 (sks17)	SKS17 (SKU5 Similar 17); copper ion binding / oxidoreductase			60.0791	82.1139	0.450763	1.39691	-	-	-
	247442_s_at	AT5G62690;AT5G62700	TUB2	AT5G62690: TUBULIN BETA CHAIN 2 (TUB2); AT5G62700: TUBULIN BETA CHAIN 3 (TUB3)	[AT5G62690, TUB2 (Tubulin beta-2); structural molecule];[AT5G62700, TUB3 (TUBULIN BETA-3); structural molecule]			470.846	643.512	0.450711	1.13165	-	-	-
	267236_at	AT2G44100	ATGDI1	ARABIDOPSIS THALIANA GUANOSINE NUCLEOTIDE DIPHOSPHATE DISSOCIATION INHIBITOR 1 (ATGDI1)	ATGDI1 (Arabidopsis thaliana guanosine diphosphate dissociation inhibitor 1)			1490.91	2037.56	0.450645	0.983027	-	-	-
	256466_at	AT1G32580	AT1G32580		plastid developmental protein DAG, putative			177.601	242.715	0.450621	1.25688	-	-	-
	253427_at	AT4G32390	AT4G32390		phosphate translocator-related			465.796	636.537	0.450545	1.13247	-	-	-
	253466_at	AT4G32040	KNAT5	KNOTTED1-LIKE HOMEOBOX GENE 5 (KNAT5)	KNAT5 (KNOTTED1-LIKE HOMEOBOX GENE 5); transcription factor			179.313	245.034	0.450503	1.25524	-	-	-
	248453_at	AT5G51340	AT5G51340		binding			133.026	181.754	0.45028	1.29293	-	-	-
	248720_at	AT5G47750	D6PKL2	D6 PROTEIN KINASE LIKE 2 (D6PKL2)	protein kinase, putative			66.0652	90.2647	0.450272	1.38302	-	-	-
	258655_at	AT3G09810	AT3G09810		isocitrate dehydrogenase, putative / NAD+ isocitrate dehydrogenase, putative			294.074	401.758	0.450148	1.19035	-	-	-
	258875_at	AT3G03160	AT3G03160		similar to unknown protein [Arabidopsis thaliana] (TAIR:AT5G17190.1); similar to unnamed protein product [Vitis vinifera] (GB:CAO42347.1)			419.851	573.519	0.449962	1.14388	-	-	-
	249319_s_at	AT5G40880;AT5G49200	AT5G40880	AT5G40880: ; AT5G49200:	[AT5G40880, WD-40 repeat family protein / zfwd3 protein (ZFWD3)];[AT5G49200, WD-40 repeat family protein / zfwd4 protein (ZFWD4)]			13.6344	18.6237	0.449891	1.58491	-	-	-
	255836_at	AT2G33440	AT2G33440		splicing factor family protein			28.0813	38.3524	0.449705	1.49126	-	-	-
	247691_at	AT5G59720	HSP18.2	heat shock protein 18.2 (HSP18.2)	HSP18.2 (HEAT SHOCK PROTEIN 18.2)			51.9298	70.9215	0.449661	1.41195	-	-	-
	255503_at	AT4G02420	AT4G02420		lectin protein kinase, putative			62.4378	85.2691	0.449602	1.38803	-	-	-
	267475_at	AT2G02730	AT2G02730		similar to bZIP family transcription factor [Arabidopsis thaliana] (TAIR:AT1G27000.1); similar to unnamed protein product [Vitis vinifera] (GB:CAO41042.1); contains InterPro domain Protein of unknown function DUF1664 (InterPro:IPR012458)			32.4582	44.3256	0.449559	1.47211	-	-	-
	255597_at	AT4G01730	AT4G01730		zinc finger (DHHC type) family protein			16.2932	22.2503	0.449554	1.56083	-	-	-
	249453_at	AT5G39510	SGR4	SHOOT GRAVITROPSIM 4 (SGR4)	ATVTI11/ATVTI1A/SGR4/VTI11/VTI1A/ZIG (VESICLE TRANSPORT V-SNARE 11); receptor			958.9	1309.46	0.449522	1.03606	-	-	-
	259741_at	AT1G71020	AT1G71020		armadillo/beta-catenin repeat family protein / U-box domain-containing protein			69.4309	94.8122	0.449495	1.374	-	-	-
	254144_at	AT4G24690	AT4G24690		ubiquitin-associated (UBA)/TS-N domain-containing protein / octicosapeptide/Phox/Bemp1 (PB1) domain-containing protein			1515.93	2069.89	0.449349	0.976508	-	-	-
	258667_at	AT3G08750	AT3G08750		F-box family protein			14.225	19.4213	0.449216	1.57717	-	-	-
	251136_at	AT5G01290	AT5G01290		mRNA guanylyltransferase			108.138	147.634	0.449155	1.3158	-	-	-
	260704_at	AT1G32470	AT1G32470		glycine cleavage system H protein, mitochondrial, putative; Identical to Probable glycine cleavage system H protein 2, mitochondrial precursor [Arabidopsis Thaliana] (GB:Q9LQL0); similar to GDCH (Glycine decarboxylase complex H) [Arabidopsis thaliana] (TAIR:AT2G35370.1); similar to Glycine cleavage system H protein, mitochondrial precursor (GB:P16048); contains InterPro domain 2-oxo acid dehydrog…			1189.11	1623.18	0.448947	1.00641	-	-	-
	263807_at	AT2G04400	AT2G04400		indole-3-glycerol phosphate synthase (IGPS)			1700.96	2321.84	0.448921	0.960237	-	-	-
	257991_at	AT3G19870	AT3G19870		binding			96.3659	131.536	0.448864	1.32966	-	-	-
	258125_s_at	AT3G23530;AT3G23510	AT3G23530		[AT3G23530, cyclopropane fatty acid synthase, putative / CPA-FA synthase, putative];[AT3G23510, cyclopropane fatty acid synthase, putative / CPA-FA synthase, putative]			19.4251	26.5132	0.448787	1.5356	-	-	-
	258637_at	AT3G07880	AT3G07880		Rho GDP-dissociation inhibitor family protein			202.783	276.769	0.448742	1.23346	-	-	-
	260167_at	AT1G71970	AT1G71970		similar to unknown protein [Arabidopsis thaliana] (TAIR:AT1G22680.1); similar to unknown [Populus trichocarpa] (GB:ABK94498.1)			69.5901	94.9741	0.448652	1.37086	-	-	-
	258890_at	AT3G05690	NF-YA2	NUCLEAR FACTOR Y, SUBUNIT A2 (NF-YA2)	ATHAP2B/HAP2B/UNE8 (HEME ACTIVATOR PROTEIN (YEAST) HOMOLOG 2B); transcription factor			29.5289	40.2971	0.448551	1.48089	-	-	-
	258302_at	AT3G30610	AT3G30610		transposable element gene			10.4976	14.324	0.448371	1.61344	-	-	-
	247355_at	AT5G63670	SPT42	SPT4 HOMOLOG 2 (SPT42)	SPT42 (SPT4 HOMOLOG 2); positive transcription elongation factor/ zinc ion binding			298.915	407.835	0.448249	1.18184	-	-	-
	252311_at	AT3G49370	AT3G49370		calcium-dependent protein kinase, putative / CDPK, putative			58.0582	79.2122	0.448222	1.39273	-	-	-
	258701_at	AT3G09720	AT3G09720		DEAD/DEAH box helicase, putative			67.4911	92.0805	0.448199	1.37327	-	-	-
	259860_at	AT1G80640	AT1G80640		protein kinase family protein			125.645	171.404	0.448053	1.29276	-	-	-
	259153_at	AT3G10250	AT3G10250		similar to unknown protein [Arabidopsis thaliana] (TAIR:AT5G04090.2); similar to unnamed protein product [Vitis vinifera] (GB:CAO63062.1); contains InterPro domain Conserved hypothetical protein CHP01589, plant (InterPro:IPR006476)			89.9949	122.754	0.447854	1.33506	-	-	-
	252335_at	AT3G48860	AT3G48860		similar to unknown protein [Arabidopsis thaliana] (TAIR:AT5G23700.1); similar to unnamed protein product [Vitis vinifera] (GB:CAO68373.1)			183.553	250.366	0.447844	1.24326	-	-	-
	251449_at	AT3G59920	ATGDI2	RAB GDP DISSOCIATION INHIBITOR 2 (ATGDI2)	ATGDI2 (RAB GDP DISSOCIATION INHIBITOR 2); RAB GDP-dissociation inhibitor			1120.92	1528.77	0.44769	1.00977	-	-	-
	261994_at	AT1G33640	AT1G33640		unknown protein			10.9406	14.9179	0.447352	1.60468	-	-	-
	261413_at	AT1G07630	PLL5	POL-LIKE 5 (PLL5)	PLL5 (POL-like 5); protein serine/threonine phosphatase			104.687	142.735	0.447256	1.31357	-	-	-
	250290_at	AT5G13310	AT5G13310		similar to unknown protein [Arabidopsis thaliana] (TAIR:AT5G13970.1); similar to unnamed protein product [Vitis vinifera] (GB:CAO68687.1)			90.8605	123.882	0.447241	1.33176	-	-	-
	261352_at	AT1G79650	RAD23	(RAD23)	RAD23; damaged DNA binding			83.0955	113.268	0.446902	1.34211	-	-	-
	261844_at	AT1G15940	AT1G15940		binding			40.3485	54.9797	0.446384	1.43338	-	-	-
	258683_at	AT3G08760	ATSIK	(ATSIK)	ATSIK; kinase			173.732	236.719	0.446312	1.24516	-	-	-
	261777_at	AT1G76210	AT1G76210		similar to unknown protein [Arabidopsis thaliana] (TAIR:AT1G20520.1); similar to hypothetical protein [Vitis vinifera] (GB:CAN69930.1); contains InterPro domain Protein of unknown function DUF241, plant (InterPro:IPR004320)			11.3017	15.3987	0.446275	1.59686	-	-	-
	245987_at	AT5G13180	anac083	Arabidopsis NAC domain containing protein 83 (anac083)	ANAC083 (Arabidopsis NAC domain containing protein 83); transcription factor			446.486	608.322	0.44622	1.12333	-	-	-
	267069_at	AT2G41010	CAM	ARABIDOPSIS THALIANA CALMODULIN (CAM)-BINDING PROTEIN OF 25 KDA (ATCAMBP25)	ATCAMBP25 (ARABIDOPSIS THALIANA CALMODULIN (CAM)-BINDING PROTEIN OF 25 KDA); calmodulin binding			373.972	509.48	0.446095	1.14572	-	-	-
	253804_at	AT4G28230	AT4G28230		similar to unnamed protein product [Vitis vinifera] (GB:CAO41238.1)			20.5888	28.0489	0.446083	1.51899	-	-	-
	264219_at	AT1G60420	AT1G60420		DC1 domain-containing protein			385.942	525.768	0.446044	1.14149	-	-	-
	257642_at	AT3G25710	BHLH32	BASIC HELIX-LOOP-HELIX 32 (BHLH32)	basic helix-loop-helix (bHLH) family protein			39.79	54.2027	0.445957	1.43373	-	-	-
	256958_at	AT3G13430	AT3G13430		zinc finger (C3HC4-type RING finger) family protein			138.953	189.267	0.445821	1.27227	-	-	-
	249196_at	AT5G42560	AT5G42560		abscisic acid-responsive HVA22 family protein			75.397	102.693	0.445755	1.35076	-	-	-
	245392_at	AT4G15680	AT4G15680		glutaredoxin family protein			97.1382	132.299	0.445689	1.31791	-	-	-
	247940_at	AT5G57190	PSD2	phosphatidylserine decarboxylase 2 (PSD2)	PSD2 (PHOSPHATIDYLSERINE DECARBOXYLASE 2); phosphatidylserine decarboxylase			50.3402	68.5516	0.445481	1.40184	-	-	-
	267340_at	AT2G34690	ACD11	ACCELERATED CELL DEATH 11 (ACD11)	ACD11 (ACCELERATED CELL DEATH 11)			763.195	1039.21	0.445369	1.05143	-	-	-
	245323_at	AT4G16500	AT4G16500		cysteine protease inhibitor family protein / cystatin family protein			358.164	487.695	0.445359	1.1488	-	-	-
	248969_at	AT5G45310	AT5G45310		similar to unnamed protein product [Vitis vinifera] (GB:CAO63757.1)			32.8402	44.7168	0.445353	1.45641	-	-	-
	253417_at	AT4G32730	AT4G32730		PC-MYB1 (myb domain protein 3R1); DNA binding / transcription factor			42.066	57.2562	0.444776	1.42258	-	-	-
	249794_at	AT5G23530	AtCXE18	Arabidopsis thaliana carboxyesterase 18 (AtCXE18)	ATCXE18 (ARABIDOPSIS THALIANA CARBOXYESTERASE 18); carboxylesterase			14.1302	19.2326	0.444773	1.56303	-	-	-
	252303_at	AT3G49210	AT3G49210		similar to unknown protein [Arabidopsis thaliana] (TAIR:AT3G49200.1); similar to condensation domain-containing protein [Arabidopsis thaliana] (TAIR:AT3G49190.1); similar to unnamed protein product [Vitis vinifera] (GB:CAO48523.1); contains InterPro domain Protein of unknown function UPF0089 (InterPro:IPR004255); contains InterPro domain Protein of unknown function DUF1298 (InterPro:IPR009721)			55.8301	75.9863	0.444697	1.38587	-	-	-
	246758_at	AT5G27850	AT5G27850		60S ribosomal protein L18 (RPL18C)			1491.49	2029.76	0.444552	0.962405	-	-	-
	247521_at	AT5G61450	AT5G61450		2-phosphoglycerate kinase-related			144.683	196.888	0.444475	1.26252	-	-	-
	262117_at	AT1G02780	emb2386	embryo defective 2386 (emb2386)	EMB2386 (EMBRYO DEFECTIVE 2386); structural constituent of ribosome			1796.78	2444.9	0.444361	0.937783	-	-	-
	253986_at	AT4G26210	AT4G26210		mitochondrial ATP synthase g subunit family protein			295.905	402.627	0.44431	1.16984	-	-	-
	264992_at	AT1G67300	AT1G67300		hexose transporter, putative			92.5464	125.921	0.444272	1.31936	-	-	-
	251752_at	AT3G55740	PROT2	PROLINE TRANSPORTER 2 (PROT2)	ProT2 (PROLINE TRANSPORTER 2); amino acid transmembrane transporter			156.887	213.452	0.444184	1.25111	-	-	-
	251579_at	AT3G58170	BS14A	BET1P/SFT1P-LIKE PROTEIN 14A (BS14A)	ATBS14A; protein transporter			131.813	179.335	0.444165	1.27347	-	-	-
	250385_at	AT5G11520	ASP3	ASPARTATE AMINOTRANSFERASE 3 (ASP3)	ASP3 (ASPARTATE AMINOTRANSFERASE 3)			941.808	1281.31	0.444113	1.02011	-	-	-
	260440_at	AT1G68160	AT1G68160		similar to unknown protein [Arabidopsis thaliana] (TAIR:AT1G10820.1); similar to unknown protein [Arabidopsis thaliana] (TAIR:AT1G10820.2); similar to unnamed protein product [Vitis vinifera] (GB:CAO15416.1)			101.617	138.245	0.444082	1.30669	-	-	-
	250090_at	AT5G17330	GAD	GLUTAMATE DECARBOXYLASE (GAD)	GAD (Glutamate decarboxylase 1); calmodulin binding			73.4956	99.9869	0.444082	1.3484	-	-	-
	247055_at	AT5G66740	AT5G66740		similar to unknown protein [Arabidopsis thaliana] (TAIR:AT1G75160.1); similar to hypothetical protein [Vitis vinifera] (GB:CAN74294.1); similar to unnamed protein product [Vitis vinifera] (GB:CAO22871.1); contains InterPro domain Protein of unknown function DUF620 (InterPro:IPR006873)			18.0824	24.5984	0.443977	1.52859	-	-	-
	267392_at	AT2G44490	PEN2	penetration 2 (PEN2)	PEN2 (PENETRATION 2); hydrolase, hydrolyzing O-glycosyl compounds			2173.46	2956.39	0.443844	0.911533	-	-	-
	263451_at	AT2G31690	AT2G31690		lipase class 3 family protein			10.1321	13.781	0.44375	1.6024	-	-	-
	247338_at	AT5G63680	AT5G63680		pyruvate kinase, putative			320.45	435.828	0.443662	1.15739	-	-	-
	251475_at	AT3G59660	AT3G59660		C2 domain-containing protein / GRAM domain-containing protein			344.347	468.254	0.443429	1.14735	-	-	-
	250555_at	AT5G07950	AT5G07950		similar to Os03g0213200 [Oryza sativa (japonica cultivar-group)] (GB:NP_001049360.1); contains InterPro domain Cupin, RmlC-type; (InterPro:IPR011051)			37.9012	51.5385	0.443406	1.43138	-	-	-
	250899_at	AT5G03340	AT5G03340		(Cell division control protein 48 homolog E); ATPase			302.558	411.4	0.443328	1.16366	-	-	-
	267611_at	AT2G26660	SPX2	SPX DOMAIN GENE 2 (SPX2)	SPX (SYG1/Pho81/XPR1) domain-containing protein			266.369	362.147	0.443149	1.17946	-	-	-
	256726_at	no_match	no_match		no_match			31.5998	42.9602	0.443083	1.4537	-	-	-
	253288_at	AT4G34310	AT4G34310		binding			60.3146	81.9906	0.442952	1.37003	-	-	-
	263626_at	AT2G04880	ZAP1	ZINC-DEPENDENT ACTIVATOR PROTEIN-1 (ZAP1)	ZAP1 (WRKY FAMILY TRANSCRIPTION FACTOR 1); transcription activator/ transcription factor			141.211	191.94	0.442805	1.26001	-	-	-
	258286_at	AT3G16060	AT3G16060		kinesin motor family protein			94.2697	128.134	0.442792	1.31199	-	-	-
	245879_at	AT5G09420	ATTOC64-V	ARABIDOPSIS THALIANA TRANSLOCON AT THE OUTER MEMBRANE OF CHLOROPLASTS 64-V (ATTOC64-V)	ATTOC64-V/MTOM64 (ARABIDOPSIS THALIANA TRANSLOCON AT THE OUTER MEMBRANE OF CHLOROPLASTS 64-V); amidase			95.7505	130.141	0.442723	1.30975	-	-	-
	265592_at	AT2G20110	AT2G20110		tesmin/TSO1-like CXC domain-containing protein			17.857	24.2661	0.442453	1.52506	-	-	-
	245476_at	AT4G16090	AT4G16090		similar to unknown protein [Arabidopsis thaliana] (TAIR:AT2G45930.1)			25.2055	34.2515	0.442427	1.48059	-	-	-
	254926_at	AT4G11280	ACC	1-AMINOCYCLOPROPANE-1-CARBOXYLIC ACID (ACC) SYNTHASE 6 (ACS6)	ACS6 (1-AMINOCYCLOPROPANE-1-CARBOXYLIC ACID (ACC) SYNTHASE 6)			1752.39	2381.23	0.442382	0.934325	-	-	-
	265575_at	AT2G14260	PIP	PROLINE IMINOPEPTIDASE (PIP)	PIP (proline iminopeptidase); prolyl aminopeptidase			548.035	744.606	0.442208	1.0834	-	-	-
	257830_at	AT3G26690	ATNUDX13	ARABIDOPSIS THALIANA NUDIX HYDROLASE HOMOLOG 13 (ATNUDX13)	ATNUDT13 (ARABIDOPSIS THALIANA NUDIX HYDROLASE HOMOLOG 13); hydrolase			44.3169	60.2083	0.442104	1.40685	-	-	-
	246626_at	AT1G48870	AT1G48870		WD-40 repeat family protein			31.2297	42.4276	0.442086	1.45185	-	-	-
	249911_at	AT5G22740	CSLA02	CELLULOSE SYNTHASE-LIKE A02 (CSLA02)	ATCSLA02 (Cellulose synthase-like A2); transferase, transferring glycosyl groups			76.0045	103.247	0.441949	1.33687	-	-	-
	262929_at	AT1G65720	AT1G65720		similar to hypothetical protein [Vitis vinifera] (GB:CAN83711.1); similar to unnamed protein product [Vitis vinifera] (GB:CAO22167.1); similar to unknown [Populus trichocarpa] (GB:ABK94059.1)			1249.17	1696.7	0.441755	0.975788	-	-	-
	249765_at	AT5G24030	SLAH3	SLAC1 HOMOLOGUE 3 (SLAH3)	SLAH3 (SLAC1 HOMOLOGUE 3); transporter			81.7304	111.008	0.441715	1.32673	-	-	-
	251079_at	AT5G02000	AT5G02000		unknown protein			24.0775	32.7017	0.441679	1.48396	-	-	-
	250486_at	AT5G09672;AT5G09670	CPuORF21	AT5G09672: Conserved peptide upstream open reading frame 21 (CPuORF21); AT5G09670:	[AT5G09672, CPuORF21 (Conserved peptide upstream open reading frame 21)];[AT5G09670, loricrin-related]			35.8395	48.6709	0.441508	1.43217	-	-	-
	250463_at	AT5G10030	TGA4	TGACG MOTIF-BINDING FACTOR 4 (TGA4)	TGA4 (TGACG MOTIF-BINDING FACTOR 4); DNA binding / calmodulin binding / transcription factor			60.9877	82.8225	0.441506	1.36372	-	-	-
	253789_at	AT4G28570	AT4G28570		alcohol oxidase-related			164.801	223.803	0.441504	1.23572	-	-	-
	259952_at	AT1G71400	AtRLP12	Receptor Like Protein 12 (AtRLP12)	disease resistance family protein / LRR family protein			59.2508	80.4635	0.441501	1.36742	-	-	-
	264105_x_at	AT2G13760	AT2G13760		similar to unknown protein [Arabidopsis thaliana] (TAIR:AT1G24380.1); similar to conserved hypothetical protein [Asparagus officinalis] (GB:ABB55300.1)			9.04469	12.2815	0.441339	1.60888	-	-	-
	265778_at	AT2G07360	AT2G07360		SH3 domain-containing protein			452.651	614.559	0.441154	1.10446	-	-	-
	261117_at	AT1G75310	AUL1	AUXIN-LIKE 1 PROTEIN (AUL1)	AUL1 (auxin-like 1 protein); heat shock protein binding			37.8499	51.3864	0.441097	1.42376	-	-	-
	261818_at	AT1G11390	AT1G11390		ABC1 family protein			63.1884	85.7868	0.441097	1.35777	-	-	-
	261317_at	AT1G53030	AT1G53030		cytochrome c oxidase copper chaperone family protein			62.6243	85.0144	0.440985	1.35855	-	-	-
	250986_at	AT5G02850	AT5G02850		hydroxyproline-rich glycoprotein family protein			110.668	150.197	0.44062	1.28401	-	-	-
	264522_at	AT1G10050	AT1G10050		glycosyl hydrolase family 10 protein / carbohydrate-binding domain-containing protein			69.4742	94.285	0.44055	1.34372	-	-	-
	263688_at	AT1G26920	AT1G26920		similar to unknown protein [Arabidopsis thaliana] (TAIR:AT1G69760.1); similar to unnamed protein product [Vitis vinifera] (GB:CAO48418.1)			56.496	76.6695	0.440505	1.37019	-	-	-
	257623_at	AT3G26210	CYP71B23	CYTOCHROME P450, FAMILY 71, SUBFAMILY B, POLYPEPTIDE 23 (CYP71B23)	CYP71B23 (cytochrome P450, family 71, subfamily B, polypeptide 23); oxygen binding			491.246	666.652	0.440488	1.09167	-	-	-
	256231_at	AT3G12630	AT3G12630		zinc finger (AN1-like) family protein			885.073	1201.05	0.440434	1.01569	-	-	-
	250714_at	AT5G06140	SNX1	SORTING NEXIN 1 (SNX1)	phox (PX) domain-containing protein			164.168	222.718	0.440045	1.2313	-	-	-
	250572_at	AT5G08210	MIR834A	MICRORNA 834A (MIR834A)	MIR834a; miRNA			36.3476	49.3087	0.439982	1.42521	-	-	-
	253777_at	AT4G28450	AT4G28450		transducin family protein / WD-40 repeat family protein			173.352	235.137	0.439801	1.22346	-	-	-
	247777_at	AT5G58740	AT5G58740		nuclear movement family protein			351.771	477.082	0.439602	1.13168	-	-	-
	257513_s_at	AT1G12390;AT1G12340	AT1G12390	AT1G12390: ; AT1G12340:	[AT1G12390, cornichon family protein];[AT1G12340, similar to cornichon family protein [Arabidopsis thaliana] (TAIR:AT1G12390.1); similar to unnamed protein product [Vitis vinifera] (GB:CAO16964.1); contains InterPro domain Cornichon; (InterPro:IPR003377)]			136.075	184.475	0.43902	1.252	-	-	-
	245252_at	AT4G17500	ATERF-1	ETHYLENE RESPONSIVE ELEMENT BINDING FACTOR 1 (ATERF-1)	ATERF-1 (ETHYLENE RESPONSIVE ELEMENT BINDING FACTOR 1); DNA binding / transcription activator/ transcription factor			515.396	698.552	0.438684	1.07941	-	-	-
	247500_at	AT5G61910	AT5G61910		similar to unknown protein [Arabidopsis thaliana] (TAIR:AT2G32910.1); similar to unnamed protein product [Vitis vinifera] (GB:CAO68695.1); contains InterPro domain Kelch related (InterPro:IPR013089); contains InterPro domain Development and cell death (InterPro:IPR013989); contains InterPro domain Protein of unknown function GLTT (InterPro:IPR008165)			39.5659	53.618	0.438458	1.40914	-	-	-
	258651_at	AT3G09920	PIP5K9	PHOSPHATIDYL INOSITOL MONOPHOSPHATE 5 KINASE (PIP5K9)	PIP5K9 (PHOSPHATIDYL INOSITOL MONOPHOSPHATE 5 KINASE); 1-phosphatidylinositol-4-phosphate 5-kinase			108.961	147.657	0.438442	1.27866	-	-	-
	259412_at	AT1G13450	AT1G13450		DNA binding protein GT-1			109.203	147.955	0.438155	1.2774	-	-	-
	260975_at	AT1G53430	AT1G53430		leucine-rich repeat family protein / protein kinase family protein			262.425	355.537	0.438092	1.16431	-	-	-
	261857_at	AT1G50620	AT1G50620		PHD finger family protein			27.5265	37.2928	0.438076	1.45456	-	-	-
	250193_at	AT5G14540	AT5G14540		proline-rich family protein			85.1652	115.372	0.437957	1.30875	-	-	-
	251931_at	AT3G53950	AT3G53950		glyoxal oxidase-related			52.5328	71.1631	0.43791	1.37079	-	-	-
	244955_at	ATMG00320	ORF127	(ORF127)	hypothetical protein			15.965	21.6245	0.437758	1.52363	-	-	-
	255734_at	AT1G25550	AT1G25550		myb family transcription factor			682.929	924.997	0.437713	1.03989	-	-	-
	245159_at	AT2G33100	ATCSLD1	CELLULOSE SYNTHASE-LIKE D1 (ATCSLD1)	ATCSLD1 (Cellulose synthase-like D1); cellulose synthase/ transferase, transferring glycosyl groups			13.5382	18.336	0.437647	1.54448	-	-	-
	263953_at	AT2G36050	OFP15	ARABIDOPSIS THALIANA OVATE FAMILY PROTEIN 15 (OFP15)	ATOFP15/OFP15 (Arabidopsis thaliana ovate family protein 15)			22.4852	30.4522	0.437566	1.47889	-	-	-
	247815_at	AT5G58420	AT5G58420		40S ribosomal protein S4 (RPS4D)			465.94	631	0.437495	1.08838	-	-	-
	252662_at	AT3G44340	CEF	clone eighty-four (CEF)	CEF (CLONE EIGHTY-FOUR); transporter			193.351	261.806	0.437274	1.20087	-	-	-
	246263_at	AT1G31780	AT1G31780		similar to unknown [Populus trichocarpa] (GB:ABK94646.1); similar to unnamed protein product [Vitis vinifera] (GB:CAO63439.1); similar to Hypothetical protein [Oryza sativa (japonica cultivar-group)] (GB:AAN52749.1); contains InterPro domain Conserved oligomeric complex COG6 (InterPro:IPR010490)			183.378	248.295	0.437234	1.20756	-	-	-
	249967_at	AT5G19050	AT5G19050		similar to unnamed protein product [Vitis vinifera] (GB:CAO71093.1); contains InterPro domain Protein of unknown function DUF1749 (InterPro:IPR013744)			109.045	147.64	0.437158	1.27423	-	-	-
	260190_at	AT1G67560	AT1G67560		lipoxygenase family protein			185.879	251.658	0.4371	1.20536	-	-	-
	260339_at	AT1G69220	SIK1	(SIK1)	SIK1 (ERINE/THREONINE KINASE 1); kinase			154.917	209.734	0.437065	1.2287	-	-	-
	246962_s_at	AT5G24800	BZIP9	BASIC LEUCINE ZIPPER 9 (BZIP9)	ATBZIP9/BZO2H2 (BASIC LEUCINE ZIPPER O2 HOMOLOG 2); DNA binding / protein heterodimerization/ transcription factor			104.256	141.133	0.436922	1.27921	-	-	-
	263614_at	AT2G25240	AT2G25240		serine-type endopeptidase inhibitor			14.6969	19.8939	0.436819	1.53111	-	-	-
	264685_at	AT1G65610	KOR2	KORRIGAN 2 (KOR2)	ATGH9A2/KOR2 (ARABIDOPSIS THALIANA GLYCOSYL HYDROLASE 9A2); hydrolase, hydrolyzing O-glycosyl compounds			75.2211	101.816	0.436759	1.32068	-	-	-
	262853_at	AT1G20890	AT1G20890		similar to unknown protein [Arabidopsis thaliana] (TAIR:AT1G76480.1); similar to unnamed protein product [Vitis vinifera] (GB:CAO43758.1)			68.1278	92.1997	0.436519	1.33263	-	-	-
	261895_at	AT1G80830	NRAMP1	NATURAL RESISTANCE-ASSOCIATED MACROPHAGE PROTEIN 1 (NRAMP1)	NRAMP1 (NRAMP metal ion transporter 1); manganese ion transmembrane transporter/ metal ion transmembrane transporter			192.094	259.964	0.4365	1.1991	-	-	-
	261981_at	AT1G33811	AT1G33811		GDSL-motif lipase/hydrolase family protein			42.17	57.0432	0.435838	1.39209	-	-	-
	254151_at	AT4G24390	AT4G24390		F-box family protein (FBX14)			74.9155	101.337	0.435822	1.31805	-	-	-
	255407_at	AT4G03480	AT4G03480		ankyrin repeat family protein			20.9407	28.3254	0.435782	1.48203	-	-	-
	245489_at	AT4G16280	FCA	(FCA)	FCA; RNA binding			58.0313	78.4955	0.435779	1.35078	-	-	-
	265857_s_at	AT2G42500;AT3G58500	PP2A-4	AT2G42500: PROTEIN PHOSPHATASE 2A-4 (PP2A-4); AT3G58500: PROTEIN PHOSPHATASE 2A-3 (PP2A-3)	[AT2G42500, PP2A-4 (protein phosphatase 2A-4); protein serine/threonine phosphatase];[AT3G58500, PP2A-3 (PROTEIN PHOSPHATASE 2A-3); protein serine/threonine phosphatase]			366.241	495.356	0.435673	1.11322	-	-	-
	256127_at	no_match	no_match		no_match			14.0283	18.9707	0.435435	1.53243	-	-	-
	261272_at	AT1G26665	AT1G26665		similar to RNA polymerase II mediator complex protein-related [Arabidopsis thaliana] (TAIR:AT5G41910.1); similar to unnamed protein product [Vitis vinifera] (GB:CAO62915.1); contains domain PTHR13345:SF2 (PTHR13345:SF2); contains domain PD331788 (PD331788); contains domain PTHR13345 (PTHR13345)			178.887	241.907	0.435405	1.20458	-	-	-
	253338_at	AT4G33430	BAK1	BRI1-ASSOCIATED RECEPTOR KINASE (BAK1)	BAK1 (BRI1-ASSOCIATED RECEPTOR KINASE); kinase			358.974	485.403	0.435301	1.11455	-	-	-
	258201_at	AT3G13910	AT3G13910		similar to unknown protein [Arabidopsis thaliana] (TAIR:AT2G19460.1); similar to unknown [Populus trichocarpa] (GB:ABK95751.1)			176.039	238.034	0.435269	1.20618	-	-	-
	251763_at	AT3G55730	MYB109	myb domain protein 109 (MYB109)	MYB109 (myb domain protein 109); DNA binding / transcription factor			55.0847	74.4755	0.435114	1.35524	-	-	-
	262791_at	AT1G10830	AT1G10830		sodium symporter-related			153.155	207.068	0.435109	1.22357	-	-	-
	262052_at	AT1G80020	AT1G80020		transposable element gene			134.12	181.326	0.435058	1.24049	-	-	-
	251479_at	AT3G59700	ATHLECRK	ARABIDOPSIS THALIANA LECTIN-RECEPTOR KINASE (ATHLECRK)	ATHLECRK (ARABIDOPSIS THALIANA LECTIN-RECEPTOR KINASE); kinase			86.7359	117.263	0.435051	1.29658	-	-	-
	253395_at	AT4G32660	AME3	(AME3)	AME3; kinase			144.254	195.017	0.434993	1.23089	-	-	-
	260004_at	AT1G67860	AT1G67860		similar to unknown protein [Arabidopsis thaliana] (TAIR:AT1G67865.1)			154.108	208.334	0.434954	1.22225	-	-	-
	247125_at	AT5G66070	AT5G66070		zinc finger (C3HC4-type RING finger) family protein			401.348	542.541	0.434879	1.09876	-	-	-
	253530_at	AT4G31530	AT4G31530		binding / catalytic/ coenzyme binding			279.15	377.339	0.434824	1.14532	-	-	-
	261831_at	AT1G10630	ATARFA1F	ARABIDOPSIS THALIANA ADP-RIBOSYLATION FACTOR A1F (ATARFA1F)	ATARFA1F; GTP binding / phospholipase activator/ protein binding			537.217	726.18	0.434821	1.06102	-	-	-
	265872_at	AT2G01670	atnudt17	Arabidopsis thaliana Nudix hydrolase homolog 17 (atnudt17)	ATNUDT17 (Arabidopsis thaliana Nudix hydrolase homolog 17); hydrolase			1627.24	2199.6	0.434816	0.918319	-	-	-
	255677_at	AT4G00500	AT4G00500		lipase class 3 family protein / calmodulin-binding heat-shock protein-related			100.347	135.64	0.434788	1.27692	-	-	-
	266956_at	AT2G34510	AT2G34510		similar to unknown protein [Arabidopsis thaliana] (TAIR:AT1G29980.1); similar to unknown [Populus trichocarpa] (GB:ABK95079.1); contains InterPro domain Protein of unknown function DUF642 (InterPro:IPR006946); contains InterPro domain Galactose-binding like (InterPro:IPR008979)			96.9262	131.016	0.434786	1.28138	-	-	-
	259236_at	AT3G11530	AT3G11530		vacuolar protein sorting 55 family protein / VPS55 family protein			134.537	181.825	0.434544	1.23835	-	-	-
	247285_at	AT5G64400	AT5G64400		similar to unknown protein [Arabidopsis thaliana] (TAIR:AT5G09570.1); similar to unknown [Populus trichocarpa] (GB:ABK94558.1); contains InterPro domain CHCH (InterPro:IPR010625)			2498.38	3375.12	0.433943	0.860168	-	-	-
	257152_at	AT3G27310	PUX1	PLANT UBX DOMAIN-CONTAINING PROTEIN 1 (PUX1)	PUX1 (PLANT UBX DOMAIN-CONTAINING PROTEIN 1)			157.076	212.195	0.433928	1.21633	-	-	-
	248069_at	AT5G55650	AT5G55650		unknown protein			22.8434	30.8564	0.433788	1.4641	-	-	-
	261625_at	AT1G01930	AT1G01930		zinc finger protein-related			71.2523	96.2337	0.433605	1.31702	-	-	-
	259957_at	AT1G67890	AT1G67890		protein kinase family protein			162.291	219.185	0.433572	1.21092	-	-	-
	248094_at	AT5G55220	AT5G55220		trigger factor type chaperone family protein			229.349	309.703	0.433342	1.16562	-	-	-
	264588_at	AT2G17730	NIP2	NEP-INTERACTING PROTEIN 2 (NIP2)	zinc finger (C3HC4-type RING finger) family protein			277.857	375.128	0.43304	1.1399	-	-	-
	247637_at	AT5G60600	HDS	4-HYDROXY-3-METHYLBUT-2-ENYL DIPHOSPHATE SYNTHASE (HDS)	GcpE (CHLOROPLAST BIOGENESIS 4); 4-hydroxy-3-methylbut-2-en-1-yl diphosphate synthase			1404.17	1895.69	0.433011	0.93121	-	-	-
	253012_at	AT4G37900	AT4G37900		glycine-rich protein			31.3647	42.3407	0.432904	1.4203	-	-	-
	251077_at	AT5G01980	AT5G01980		zinc finger (C3HC4-type RING finger) family protein			174.073	234.985	0.432878	1.19955	-	-	-
	257474_at	AT1G80850	AT1G80850		methyladenine glycosylase family protein			76.3125	103.013	0.432838	1.30559	-	-	-
	256193_at	AT1G30200	AT1G30200		F-box family protein			160.9	217.19	0.432797	1.20941	-	-	-
	251199_at	AT3G62980	TIR1	TRANSPORT INHIBITOR RESPONSE 1 (TIR1)	TIR1 (TRANSPORT INHIBITOR RESPONSE 1); ubiquitin-protein ligase			79.9584	107.922	0.432664	1.299	-	-	-
	250298_at	AT5G11860	AT5G11860		NLI interacting factor (NIF) family protein			316.92	427.748	0.432644	1.12162	-	-	-
	260991_at	AT1G12160	AT1G12160		flavin-containing monooxygenase family protein / FMO family protein			24.4127	32.9493	0.432612	1.45157	-	-	-
	261900_at	AT1G80940	AT1G80940		similar to predicted protein [Populus alba x Populus tremula] (GB:AAR14272.1); contains domain PTHR22986:SF13 (PTHR22986:SF13); contains domain PTHR22986 (PTHR22986)			109.181	147.339	0.432424	1.25808	-	-	-
	245138_at	AT2G45190	AFO	ABNORMAL FLORAL ORGANS (AFO)	AFO (ABNORMAL FLORAL ORGANS); transcription factor			43.2984	58.4291	0.432373	1.37699	-	-	-
	247686_at	AT5G59700	AT5G59700		protein kinase, putative			39.2122	52.9095	0.432224	1.38925	-	-	-
	255221_at	AT4G05150	AT4G05150		octicosapeptide/Phox/Bem1p (PB1) domain-containing protein			618.802	834.744	0.431856	1.03281	-	-	-
	258852_at	AT3G06300	AT-P4H-2	A. THALIANA P4H ISOFORM 2 (AT-P4H-2)	AT-P4H-2 (A. THALIANA P4H ISOFORM 2); oxidoreductase, acting on paired donors, with incorporation or reduction of molecular oxygen, 2-oxoglutarate as one donor, and incorporation of one atom each of oxygen into both donors / procollagen-proline 4-dioxygen			260.351	351.152	0.431637	1.14354	-	-	-
	266175_at	AT2G02450	ANAC035	Arabidopsis NAC domain containing protein 35 (ANAC035)	ANAC034/ANAC035 (Arabidopsis NAC domain containing protein 34, Arabidopsis NAC domain containing protein 35); transcription factor			114.773	154.801	0.431634	1.24898	-	-	-
	249990_at	AT5G18540	AT5G18540		similar to hypothetical protein [Vitis vinifera] (GB:CAN82619.1)			11.8063	15.9233	0.431577	1.54161	-	-	-
	253948_at	AT4G26940	AT4G26940		galactosyltransferase family protein			314.194	423.701	0.43139	1.1185	-	-	-
	246532_at	AT5G15870	AT5G15870		glycosyl hydrolase family 81 protein			189.051	254.919	0.431258	1.18346	-	-	-
	266541_at	AT2G35110	GRL	GNARLED (GRL)	GRL/NAP1/NAPP (NCK-ASSOCIATED PROTEIN); transcription activator			206.679	278.666	0.431146	1.1716	-	-	-
	256792_at	AT3G22150	AT3G22150		pentatricopeptide (PPR) repeat-containing protein			63.6554	85.8265	0.43114	1.32321	-	-	-
	267481_at	AT2G02780	AT2G02780		leucine-rich repeat transmembrane protein kinase, putative			30.002	40.4378	0.430647	1.41839	-	-	-
	246497_at	AT5G16220	AT5G16220		octicosapeptide/Phox/Bem1p (PB1) domain-containing protein			117.597	158.498	0.430616	1.24242	-	-	-
	244951_s_at	AT2G07723;ATMG00180	CCB452	AT2G07723: ; ATMG00180: CYTOCHROME C BIOGENESIS 452 (CCB452)	[AT2G07723, pseudogene, similar to orf454~homology with two ORFs from Marchantia polymorpha mtDNA (orf169 and orf322), high similarity to 3'-terminal part of ccl1 of Rhodobacter, blastp match of 76% identity and 3.4e-193 P-value to GP|459537|emb|CAA54966.1||X78036 orf454~homology with two ORFs from Marchantia polymorpha mtDNA (orf169 and orf322), high similarity to 3'-terminal part of ccl1 of Rho…			97.1602	130.946	0.430534	1.26672	-	-	-
	246744_at	AT5G27760	AT5G27760		hypoxia-responsive family protein			1630.47	2197.21	0.430384	0.903101	-	-	-
	258374_at	AT3G14360	AT3G14360		lipase class 3 family protein			23.5402	31.7206	0.430294	1.44843	-	-	-
	261405_at	AT1G18740	AT1G18740		similar to unknown protein [Arabidopsis thaliana] (TAIR:AT1G74450.1); similar to unnamed protein product [Vitis vinifera] (GB:CAO43630.1); contains InterPro domain Protein of unknown function DUF793 (InterPro:IPR008511)			1464.3	1973.1	0.430258	0.916516	-	-	-
	245355_at	AT4G17390	AT4G17390		60S ribosomal protein L15 (RPL15B)			1084.96	1461.94	0.430234	0.955038	-	-	-
	252479_at	AT3G46560	TIM9	(TIM9)	TIM9 (EMBRYO DEFECTIVE 2474); P-P-bond-hydrolysis-driven protein transmembrane transporter			696.503	938.5	0.430227	1.01208	-	-	-
	259479_at	AT1G19020	AT1G19020		similar to unknown protein [Arabidopsis thaliana] (TAIR:AT3G48180.1); similar to unnamed protein product [Vitis vinifera] (GB:CAO40966.1)			1428.58	1924.89	0.4302	0.919498	-	-	-
	258736_at	AT3G05900	AT3G05900		neurofilament protein-related			30.9193	41.659	0.430119	1.41274	-	-	-
	264449_at	AT1G27460	NPGR1	NO POLLEN GERMINATION RELATED 1 (NPGR1)	NPGR1 (NO POLLEN GERMINATION RELATED 1); calmodulin binding			47.1634	63.5452	0.430115	1.35836	-	-	-
	254424_at	AT4G21510	AT4G21510		F-box family protein			34.3613	46.2834	0.429709	1.39776	-	-	-
	264408_at	AT1G10240	FRS11	FAR1-related sequence 11 (FRS11)	FRS11 (FAR1-RELATED SEQUENCE 11); zinc ion binding			61.3173	82.5908	0.429688	1.32313	-	-	-
	248258_at	AT5G53400	BOB1	BOBBER1 (BOB1)	nuclear movement family protein			264.723	356.565	0.429683	1.1348	-	-	-
	254990_at	AT4G10610	CID12	(CID12)	RBP37 (RNA-BINDING PROTEIN 37); RNA binding			338.631	456.098	0.429627	1.1029	-	-	-
	267383_at	AT2G44360	AT2G44360		similar to unnamed protein product [Vitis vinifera] (GB:CAO67186.1); contains InterPro domain BRCT; (InterPro:IPR001357)			202.482	272.646	0.429234	1.16779	-	-	-
	255255_at	AT4G05070	AT4G05070		unknown protein			285.054	383.821	0.4292	1.12364	-	-	-
	255933_at	AT1G12750	ATRBL6	ARABIDOPSIS RHOMBOID-LIKE PROTEIN 6 (ATRBL6)	rhomboid family protein			174.311	234.676	0.429008	1.18632	-	-	-
	250818_at	AT5G04930	ALA1	aminophospholipid ATPase1 (ALA1)	ALA1 (AMINOPHOSPHOLIPID ATPASE1); ATPase, coupled to transmembrane movement of ions, phosphorylative mechanism			665.669	896.187	0.428994	1.01375	-	-	-
	258375_at	AT3G17470	CRSH	CA2+-ACTIVATED RELA/SPOT HOMOLOG (CRSH)	RelA/SpoT domain-containing protein / calcium-binding EF-hand family protein			118.608	159.671	0.4289	1.23552	-	-	-
	265385_at	AT2G20900	DGK5	DIACYLGLYCEROL KINASE 5 (DGK5)	diacylglycerol kinase, putative			198.017	266.548	0.428774	1.16911	-	-	-
	247270_at	AT5G64220	AT5G64220		calmodulin-binding protein			136.739	184.052	0.428694	1.21651	-	-	-
	266799_at	AT2G22860	ATPSK2	PHYTOSULFOKINE 2 PRECURSOR (ATPSK2)	ATPSK2 (PHYTOSULFOKINE 2 PRECURSOR); growth factor			96.2694	129.57	0.428587	1.26133	-	-	-
	265661_at	AT2G24360	AT2G24360		serine/threonine/tyrosine kinase, putative			802.361	1079.79	0.428427	0.987786	-	-	-
	252383_at	AT3G47780	ATH6	ABC2 HOMOLOG 6 (ATH6)	ATATH6 (ABC2 homolog 6); ATPase, coupled to transmembrane movement of substances			98.9327	133.131	0.428326	1.25694	-	-	-
	260502_at	AT1G47270	AtTLP6	TUBBY LIKE PROTEIN 6 (AtTLP6)	AtTLP6 (TUBBY LIKE PROTEIN 6); phosphoric diester hydrolase/ transcription factor			103.626	139.443	0.428296	1.25087	-	-	-
	248102_at	AT5G55140	AT5G55140		ribosomal protein L30 family protein			168.453	226.661	0.428185	1.18793	-	-	-
	257447_at	AT2G04230	AT2G04230		F-box family protein			59.4069	79.9071	0.427695	1.32047	-	-	-
	255882_x_at	AT1G20280	AT1G20280		homeobox-leucine zipper protein-related			20.4962	27.5686	0.42767	1.4574	-	-	-
	267189_at	AT2G44180	MAP2A	METHIONINE AMINOPEPTIDASE 2A (MAP2A)	MAP2A (METHIONINE AMINOPEPTIDASE 2A); methionyl aminopeptidase			683.215	918.857	0.4275	1.00535	-	-	-
	251347_at	AT3G61010	AT3G61010		glycosyl hydrolase family protein 85			54.5201	73.3228	0.427474	1.33078	-	-	-
	260302_at	AT1G80310	AT1G80310		sulfate transmembrane transporter			103.871	139.686	0.427393	1.24751	-	-	-
	256171_s_at	AT1G51750;AT3G14517	AT1G51750	AT1G51750: ; AT3G14517:	[AT1G51750, transposable element gene];[AT3G14517, transposable element gene]			24.5681	33.036	0.427253	1.43266	-	-	-
	250726_at	AT5G06410	AT5G06410		DNAJ heat shock N-terminal domain-containing protein			33.8466	45.5091	0.427147	1.39105	-	-	-
	251773_at	AT3G55960	AT3G55960		NLI interacting factor (NIF) family protein			564.729	759.262	0.427041	1.02832	-	-	-
	262175_at	AT1G74880	NDH-O	NAD(P)H:plastoquinone dehydrogenase complex subunit O (NDH-O)	NDH-O (NAD(P)H:PLASTOQUINONE DEHYDROGENASE COMPLEX SUBUNIT O)			399.327	536.854	0.426957	1.07266	-	-	-
	251722_at	AT3G56200	AT3G56200		amino acid transporter family protein			333.009	447.686	0.426924	1.09594	-	-	-
	265457_at	AT2G46550	AT2G46550		similar to unknown protein [Arabidopsis thaliana] (TAIR:AT1G01240.3); similar to unknown protein [Arabidopsis thaliana] (TAIR:AT1G01240.1); similar to unknown protein [Arabidopsis thaliana] (TAIR:AT1G01240.2); similar to unnamed protein product [Vitis vinifera] (GB:CAO14395.1)			139.167	187.078	0.426821	1.20792	-	-	-
	266588_at	AT2G14890	AGP9	ARABINOGALACTAN PROTEIN 9 (AGP9)	AGP9 (ARABINOGALACTAN PROTEIN 9)			108.284	145.562	0.426817	1.24021	-	-	-
	266583_at	AT2G46220	AT2G46220		similar to unknown protein [Arabidopsis thaliana] (TAIR:AT1G79510.2); similar to unknown protein [Arabidopsis thaliana] (TAIR:AT1G16320.1); similar to unknown protein [Arabidopsis thaliana] (TAIR:AT1G79510.1); similar to unnamed protein product [Vitis vinifera] (GB:CAO39696.1); contains domain NTF2-like (SSF54427)			1010.54	1358.42	0.426811	0.952629	-	-	-
	254913_at	AT4G11270	AT4G11270		transducin family protein / WD-40 repeat family protein			170.072	228.618	0.426796	1.18201	-	-	-
	267624_at	AT2G39660	BIK1	BOTRYTIS-INDUCED KINASE1 (BIK1)	BIK1 (BOTRYTIS-INDUCED KINASE1); kinase			227.473	305.748	0.42665	1.14408	-	-	-
	260419_at	AT1G69730	AT1G69730		protein kinase family protein			257.976	346.725	0.426558	1.12757	-	-	-
	260823_at	AT1G06770	DRIP1	DREB2A-INTERACTING PROTEIN 1 (DRIP1)	zinc finger (C3HC4-type RING finger) family protein			77.7013	104.424	0.426439	1.28167	-	-	-
	261864_s_at	AT1G50480;AT2G12280;AT2G12200	THFS	AT1G50480: 10-FORMYLTETRAHYDROFOLATE SYNTHETASE (THFS); AT2G12280: ; AT2G12200:	[AT1G50480, THFS (10-FORMYLTETRAHYDROFOLATE SYNTHETASE); ATP binding / formate-tetrahydrofolate ligase];[AT2G12280, ligase, putative];[AT2G12200, ligase, putative]			534.104	717.749	0.426359	1.0332	-	-	-
	253058_at	AT4G37660	AT4G37660		ribosomal protein L12 family protein			123.754	166.293	0.426255	1.22112	-	-	-
	248357_at	AT5G52380	AT5G52380		zinc knuckle (CCHC-type) family protein			33.0727	44.4391	0.426189	1.3908	-	-	-
	255125_at	AT4G08250	AT4G08250		scarecrow transcription factor family protein			19.8181	26.6228	0.425847	1.45558	-	-	-
	252337_at	AT3G48750	CDC2	CELL DIVISION CONTROL 2 (CDC2)	CDC2/CDC2A/CDC2AAT/CDK2/CDKA1/CDKA;1 (CELL DIVISION CONTROL 2); cyclin-dependent protein kinase/ kinase/ protein binding / protein kinase			254.546	341.946	0.425842	1.12687	-	-	-
	247812_at	AT5G58390	AT5G58390		peroxidase, putative			15.3957	20.6799	0.425702	1.4876	-	-	-
	260274_at	AT1G80460	NHO1	nonhost resistance to P. s. phaseolicola 1 (NHO1)	NHO1 (NONHOST RESISTANCE TO P. S. PHASEOLICOLA 1); carbohydrate kinase			365.756	491.283	0.425672	1.07963	-	-	-
	247392_at	AT5G63570	GSA1	GLUTAMATE-1-SEMIALDEHYDE-2,1-AMINOMUTASE (GSA1)	GSA1 (GLUTAMATE-1-SEMIALDEHYDE-2,1-AMINOMUTASE); glutamate-1-semialdehyde 2,1-aminomutase			474.9	637.86	0.425615	1.04582	-	-	-
	254561_at	AT4G19160	AT4G19160		binding			192.987	259.209	0.425612	1.16174	-	-	-
	260679_at	AT1G07990	AT1G07990		SIT4 phosphatase-associated family protein			94.2622	126.602	0.425549	1.25379	-	-	-
	258824_at	AT3G07190	AT3G07190		similar to unknown protein [Arabidopsis thaliana] (TAIR:AT5G48660.1); similar to unknown [Populus trichocarpa] (GB:ABK95486.1); contains InterPro domain B-cell receptor-associated 31-like; (InterPro:IPR008417)			40.9396	54.9792	0.425387	1.36062	-	-	-
	249308_at	AT5G41350	AT5G41350		zinc finger (C3HC4-type RING finger) family protein			111.189	149.303	0.425231	1.23145	-	-	-
	253377_at	AT4G33300	ADR1-L1	ADR1-like 1 (ADR1-L1)	ADR1-L1 (ADR1-LIKE 1); ATP binding / protein binding			918.29	1232.99	0.425137	0.959304	-	-	-
	251866_at	AT3G54350	emb1967	embryo defective 1967 (emb1967)	EMB1967 (EMBRYO DEFECTIVE 1967)			91.4343	122.766	0.425102	1.2562	-	-	-
	260264_at	AT1G68500	AT1G68500		similar to hypothetical protein [Vitis vinifera] (GB:CAN66643.1)			28.4666	38.2151	0.424872	1.40566	-	-	-
	259864_at	AT1G72800	AT1G72800		nuM1-related			103.063	138.348	0.424773	1.23968	-	-	-
	251141_at	AT5G01075	AT5G01075		beta-galactosidase			13.6435	18.3123	0.424602	1.49944	-	-	-
	256495_at	AT1G31530	AT1G31530		endonuclease/exonuclease/phosphatase family protein			13.2518	17.7836	0.424356	1.50236	-	-	-
	252531_at	AT3G46520	ACT12	ACTIN-12 (ACT12)	ACT12 (ACTIN-12); structural constituent of cytoskeleton			14.1111	18.9347	0.424202	1.49375	-	-	-
	261213_at	AT1G12970	PIRL3	PLANT INTRACELLULAR RAS GROUP-RELATED LRR 3 (PIRL3)	leucine-rich repeat family protein			46.5817	62.4881	0.42382	1.3387	-	-	-
	257506_at	AT1G29440	AT1G29440		auxin-responsive family protein			13.3325	17.8838	0.423708	1.49939	-	-	-
	261826_at	AT1G11580	PMEPCRA	METHYLESTERASE PCR A (PMEPCRA)	ATPMEPCRA; pectinesterase			162.439	217.858	0.423492	1.17677	-	-	-
	260046_at	AT1G73805	AT1G73805		calmodulin binding			398.299	534.149	0.423391	1.06095	-	-	-
	250000_at	AT5G18650	AT5G18650		zinc finger (C3HC4-type RING finger) family protein			704.889	945.203	0.423228	0.98691	-	-	-
	257931_at	AT3G17030	AT3G17030		similar to unnamed protein product [Vitis vinifera] (GB:CAO44908.1); contains InterPro domain Nucleic acid-binding, OB-fold-like (InterPro:IPR016027)			20.9272	28.0617	0.423221	1.4397	-	-	-
	265245_at	AT2G43060	AT2G43060		transcription factor			69.7198	93.4821	0.423121	1.28442	-	-	-
	260747_at	AT1G78420	AT1G78420		protein binding / zinc ion binding			188.842	253.201	0.423101	1.15606	-	-	-
	267129_at	AT2G23380	CLF	CURLY LEAF (CLF)	CLF (CURLY LEAF); transcription factor			37.2807	49.9747	0.422772	1.36384	-	-	-
	263065_at	AT2G18170	ATMPK7	ARABIDOPSIS THALIANA MAP KINASE 7 (ATMPK7)	ATMPK7 (MAP KINASE 7); MAP kinase/ kinase			205.82	275.892	0.42272	1.14369	-	-	-
	247497_at	AT5G61770	PPAN	PETER PAN-LIKE PROTEIN (PPAN)	PPAN (PETER PAN-LIKE PROTEIN)			95.7015	128.28	0.422684	1.24216	-	-	-
	247850_at	AT5G58150	AT5G58150		leucine-rich repeat transmembrane protein kinase, putative			48.7406	65.3312	0.422648	1.32891	-	-	-
	254901_at	AT4G11530	AT4G11530		protein kinase family protein			40.1601	53.83	0.422647	1.35384	-	-	-
	250984_at	AT5G02800	AT5G02800		protein kinase family protein			105.084	140.823	0.422333	1.22894	-	-	-
	246741_at	AT5G27720	emb1644	embryo defective 1644 (emb1644)	EMB1644 (EMBRYO DEFECTIVE 1644)			252.756	338.697	0.42225	1.11566	-	-	-
	251196_at	AT3G62950	AT3G62950		glutaredoxin family protein			39.773	53.2908	0.422097	1.35323	-	-	-
	264098_at	AT1G79260	AT1G79260		Identical to Uncharacterized protein At1g79260 [Arabidopsis Thaliana] (GB:O64527); similar to hypothetical protein [Vitis vinifera] (GB:CAN83082.1); contains InterPro domain Region of unknown function DUF1794 (InterPro:IPR014878)			145.454	194.882	0.422035	1.18607	-	-	-
	255811_at	AT4G10250	ATHSP22.0	(ATHSP22.0)	ATHSP22.0 (Arabidopsis thaliana heat shock protein 22.0)			22.4293	30.0508	0.422019	1.42672	-	-	-
	258362_at	AT3G14280	AT3G14280		similar to hypothetical protein [Vitis vinifera] (GB:CAN62135.1)			73.2954	98.2004	0.422006	1.27422	-	-	-
	245193_at	AT1G67810	SUFE2	SULFUR E 2 (SUFE2)	Fe-S metabolism associated domain-containing protein			212.152	284.214	0.421874	1.13693	-	-	-
	266296_at	AT2G29420	ATGSTU7	ARABIDOPSIS THALIANA GLUTATHIONE S-TRANSFERASE TAU 7 (ATGSTU7)	ATGSTU7 (GLUTATHIONE S-TRANSFERASE 25); glutathione transferase			341.43	457.379	0.421798	1.07541	-	-	-
	260372_at	AT1G73980	AT1G73980		phosphoribulokinase/uridine kinase family protein			189.091	253.303	0.421784	1.15144	-	-	-
	259530_at	AT1G12450	AT1G12450		similar to unknown protein [Arabidopsis thaliana] (TAIR:AT4G22850.1); similar to unnamed protein product [Vitis vinifera] (GB:CAO63604.1); contains InterPro domain SNARE associated Golgi protein (InterPro:IPR015414)			37.594	50.3568	0.421684	1.35909	-	-	-
	251253_at	AT3G62240	AT3G62240		zinc finger (C2H2 type) family protein			170.262	228.049	0.421581	1.16426	-	-	-
	260756_at	AT1G48970	AT1G48970		GTP binding / translation initiation factor			86.0709	115.278	0.421517	1.25188	-	-	-
	259250_at	AT3G07580	AT3G07580		similar to unknown protein [Arabidopsis thaliana] (TAIR:AT5G48335.1); similar to Os02g0609400 [Oryza sativa (japonica cultivar-group)] (GB:NP_001047394.1); similar to unnamed protein product [Vitis vinifera] (GB:CAO44467.1)			68.8416	92.1851	0.421254	1.27975	-	-	-
	251452_at	AT3G60060	AT3G60060		contains InterPro domain Male sterility, NAD-binding (InterPro:IPR013120)			27.3161	36.578	0.421222	1.39865	-	-	-
	249079_at	AT5G43930	AT5G43930		transducin family protein / WD-40 repeat family protein			121.265	162.379	0.421205	1.20669	-	-	-
	250018_at	AT5G18150	AT5G18150		similar to unknown protein [Arabidopsis thaliana] (TAIR:AT5G14602.1); similar to unnamed protein product [Vitis vinifera] (GB:CAO23480.1); contains domain PTHR12133 (PTHR12133)			406.077	543.752	0.421194	1.05105	-	-	-
	263325_at	AT2G04240	XERICO	(XERICO)	XERICO; protein binding / zinc ion binding			166.005	222.281	0.421162	1.16611	-	-	-
	258592_at	AT3G04130	AT3G04130		pentatricopeptide (PPR) repeat-containing protein			47.4603	63.5434	0.421022	1.32685	-	-	-
	257076_at	AT3G19680	AT3G19680		similar to unknown protein [Arabidopsis thaliana] (TAIR:AT1G50040.1); similar to unnamed protein product [Vitis vinifera] (GB:CAO61535.1); contains InterPro domain Protein of unknown function DUF1005 (InterPro:IPR010410)			206.722	276.774	0.42102	1.13739	-	-	-
	245522_at	AT4G15890	AT4G15890		binding			29.3805	39.3353	0.420967	1.38841	-	-	-
	255796_at	AT2G33290	VAR	SU(VAR)3-9 HOMOLOG 2 (SUVH2)	SUVH2 (SU(VAR)3-9 HOMOLOG 2)			52.406	70.15	0.420713	1.31304	-	-	-
	262077_at	AT1G59610	ADL3	ARABIDOPSIS DYNAMIN-LIKE 3 (ADL3)	ADL3 (ARABIDOPSIS DYNAMIN-LIKE 3)			524.068	701.5	0.420688	1.0165	-	-	-
	259983_at	AT1G76490	HMG1	HYDROXY METHYLGLUTARYL COA REDUCTASE 1 (HMG1)	HMG1 (3-HYDROXY-3-METHYLGLUTARYL COA REDUCTASE)			560.349	750.063	0.420686	1.00787	-	-	-
	265709_at	AT2G03540	AT2G03540		transposable element gene			65.9816	88.3061	0.42045	1.2825	-	-	-
	257930_at	AT3G17010	AT3G17010		transcriptional factor B3 family protein			15.6351	20.9238	0.42036	1.46758	-	-	-
	248611_at	AT5G49520	WRKY48	WRKY DNA-BINDING PROTEIN 48 (WRKY48)	WRKY48 (WRKY DNA-binding protein 48); transcription factor			290.848	389.204	0.420263	1.09088	-	-	-
	253898_s_at	AT5G54810;AT4G27070	TSB1	AT5G54810: TRYPTOPHAN SYNTHASE BETA-SUBUNIT 1 (TSB1); AT4G27070: TRYPTOPHAN SYNTHASE BETA-SUBUNIT 2 (TSB2)	[AT5G54810, TSB1 (TRYPTOPHAN SYNTHASE BETA-SUBUNIT)];[AT4G27070, TSB2 (TRYPTOPHAN SYNTHASE BETA-SUBUNIT); tryptophan synthase]			828.552	1108.73	0.420238	0.956004	-	-	-
	252424_at	AT3G47610	AT3G47610		transcription regulator/ zinc ion binding			90.3143	120.843	0.420106	1.24092	-	-	-
	265624_at	AT2G27250	CLV3	CLAVATA3 (CLV3)	CLV3 (CLAVATA3); kinase activator/ receptor binding			14.6982	19.6647	0.419967	1.47421	-	-	-
	262654_at	AT1G14180	AT1G14180		unknown protein			39.9391	53.4284	0.419806	1.34496	-	-	-
	254688_at	AT4G13830	J20	DNAJ-LIKE 20 (J20)	J20 (DNAJ-LIKE 20); heat shock protein binding			234.192	313.278	0.419749	1.11703	-	-	-
	246247_at	AT4G36640	AT4G36640		SEC14 cytosolic factor family protein / phosphoglyceride transfer family protein			166.225	222.355	0.419723	1.16108	-	-	-
	247320_at	AT5G64040	PSAN	(PSAN)	Encodes the only subunit of photosystem I located entirely in the thylakoid lumen. May be involved in the interaction between plastocyanin and the photosystem I complex.			1727.66	2311	0.419698	0.859569	-	-	-
	250100_at	AT5G16570	GLN1;4	GLUTAMINE SYNTHETASE 1;4 (GLN1;4)	GLN1;4 (Glutamine synthetase 1;4); glutamate-ammonia ligase			40.6035	54.3099	0.419611	1.34218	-	-	-
	266643_s_at	AT2G29730;AT2G29710	UGT71D1	AT2G29730: UDP-GLUCOSYL TRANSFERASE 71D1 (UGT71D1); AT2G29710:	[AT2G29730, UDP-glucoronosyl/UDP-glucosyl transferase family protein];[AT2G29710, UDP-glucoronosyl/UDP-glucosyl transferase family protein]			13.7599	18.4038	0.419531	1.48123	-	-	-
	262076_at	AT1G59580	ATMPK2	ARABIDOPSIS THALIANA MITOGEN-ACTIVATED PROTEIN KINASE HOMOLOG 2 (ATMPK2)	ATMPK2 (MITOGEN-ACTIVATED PROTEIN KINASE HOMOLOG 2); MAP kinase/ kinase			294.623	394.003	0.419336	1.08608	-	-	-
	256015_at	AT1G19150	LHCA6	PHOTOSYSTEM I LIGHT HARVESTING COMPLEX GENE 6 (LHCA6)	PSI type II chlorophyll a/b-binding protein (Lhca2*1) mRNA,			357.664	478.286	0.41927	1.0609	-	-	-
	264028_at	AT2G03680	SPR1	SPIRAL1 (SPR1)	SPR1 (SPIRAL1)			704.306	941.612	0.418931	0.972508	-	-	-
	260179_at	AT1G70690	HWI1	HOPW1-1-INDUCED GENE1 (HWI1)	kinase-related			74.0288	98.9521	0.418643	1.26158	-	-	-
	255898_at	AT1G17930	AT1G17930		similar to unknown protein [Arabidopsis thaliana] (TAIR:AT2G25010.1); similar to unnamed protein product [Vitis vinifera] (GB:CAO41085.1); contains InterPro domain Protein of unknown function DUF1723 (InterPro:IPR013541)			71.4642	95.515	0.418506	1.26566	-	-	-
	258441_at	AT3G17260	AT3G17260		transposable element gene			10.256	13.7072	0.418458	1.51544	-	-	-
	249070_at	AT5G44030	CESA4	CELLULOSE SYNTHASE A4 (CESA4)	CESA4 (CELLULOSE SYNTHASE 4); transferase, transferring glycosyl groups			23.8884	31.9217	0.418231	1.40582	-	-	-
	264638_at	AT1G65480	FT	FLOWERING LOCUS T (FT)	FT (FLOWERING LOCUS T)			22.3997	29.9273	0.417983	1.41326	-	-	-
	256616_at	AT3G22260	AT3G22260		OTU-like cysteine protease family protein			57.2398	76.4633	0.417749	1.29168	-	-	-
	245084_at	AT2G23290	AtMYB70	myb domain protein 70 (AtMYB70)	AtMYB70 (myb domain protein 70); DNA binding / transcription factor			56.4883	75.4306	0.417199	1.29152	-	-	-
	250852_at	AT5G04670	AT5G04670		similar to nucleic acid binding [Arabidopsis thaliana] (TAIR:AT4G32620.1); similar to unnamed protein product [Vitis vinifera] (GB:CAO46523.1); contains domain PTHR14898 (PTHR14898)			72.1279	96.3125	0.417167	1.25995	-	-	-
	255859_at	AT5G34930	AT5G34930		arogenate dehydrogenase			64.2842	85.8388	0.417166	1.27476	-	-	-
	265271_at	AT2G28360	AT2G28360		SIT4 phosphatase-associated family protein			49.0018	65.4078	0.41663	1.30791	-	-	-
	246511_at	AT5G15490	AT5G15490		UDP-glucose 6-dehydrogenase, putative			303.595	405.227	0.416583	1.07293	-	-	-
	264942_at	AT1G67340	AT1G67340		zinc finger (MYND type) family protein / F-box family protein			150.635	201.04	0.416426	1.16263	-	-	-
	261668_at	AT1G18500	MAML-4	METHYLTHIOALKYLMALATE SYNTHASE-LIKE 4 (MAML-4)	IPMS1/MAML-4 (METHYLTHIOALKYLMALATE SYNTHASE-LIKE 4); 2-isopropylmalate synthase			251.917	336.176	0.416266	1.09588	-	-	-
	256479_at	AT1G33400	AT1G33400		tetratricopeptide repeat (TPR)-containing protein			102.571	136.859	0.416062	1.21088	-	-	-
	265917_at	AT2G15080	AtRLP19	Receptor Like Protein 19 (AtRLP19)	disease resistance family protein			294.654	393.124	0.415964	1.07469	-	-	-
	256917_at	AT3G18930	AT3G18930		zinc finger (C3HC4-type RING finger) family protein			46.9279	62.6046	0.415822	1.31075	-	-	-
	260598_at	AT1G55930	AT1G55930		CBS domain-containing protein / transporter associated domain-containing protein			84.7443	113.045	0.415709	1.23427	-	-	-
	259680_at	AT1G77690	LAX3	LIKE AUX1 3 (LAX3)	amino acid permease, putative			34.175	45.5867	0.41567	1.35106	-	-	-
	247140_at	AT5G66250	AT5G66250		kinectin-related			150.116	200.238	0.415644	1.16043	-	-	-
	264925_at	AT1G60670	AT1G60670		similar to unknown protein [Arabidopsis thaliana] (TAIR:AT1G10820.2); similar to unnamed protein product [Vitis vinifera] (GB:CAO15416.1); contains InterPro domain Homeodomain-like (InterPro:IPR009057)			51.3935	68.5525	0.415624	1.29837	-	-	-
	263004_at	AT1G54510	ATNEK1	ARABIDOPSIS THALIANA NIMA-RELATED SERINE/THREONINE KINASE 1 (ATNEK1)	ATNEK1; kinase			40.4909	54.0084	0.415586	1.32894	-	-	-
	259675_at	AT1G77710	AT1G77710		Identical to Probable ubiquitin-fold modifier 1 precursor [Arabidopsis Thaliana] (GB:Q9CA23); similar to unknown [Populus trichocarpa] (GB:ABK93968.1); similar to unnamed protein product [Vitis vinifera] (GB:CAO61814.1); contains InterPro domain Ubiquitin-like, Ufm1 (InterPro:IPR005375)			627.788	837.337	0.415532	0.975841	-	-	-
	266734_at	AT2G46900	AT2G46900		similar to unnamed protein product [Vitis vinifera] (GB:CAO24357.1); contains InterPro domain Basic helix-loop-helix, Nulp1-type (InterPro:IPR006994)			207.285	276.442	0.415364	1.11794	-	-	-
	263096_at	AT2G16060	AHB1	ARABIDOPSIS HEMOGLOBIN 1 (AHB1)	AHB1 (ARABIDOPSIS HEMOGLOBIN 1)			51.9987	69.3432	0.415277	1.29569	-	-	-
	258243_at	AT3G27740	CARA	CARBAMOYL PHOSPHATE SYNTHETASE A (CARA)	CARA (CARBAMOYL PHOSPHATE SYNTHETASE A); carbamoyl-phosphate synthase (glutamine-hydrolyzing)			560.303	747.062	0.415021	0.988758	-	-	-
	254965_at	AT4G11090	AT4G11090		similar to unknown protein [Arabidopsis thaliana] (TAIR:AT4G23790.1); similar to hypothetical protein [Vitis vinifera] (GB:CAN70903.1); contains InterPro domain Protein of unknown function DUF231, plant (InterPro:IPR004253)			122.876	163.786	0.414602	1.1827	-	-	-
	256948_at	AT3G18930	AT3G18930		zinc finger (C3HC4-type RING finger) family protein			111.658	148.83	0.414577	1.19494	-	-	-
	245437_at	no_match	no_match		no_match			25.5116	34.0036	0.414531	1.38486	-	-	-
	262856_at	AT1G14910	AT1G14910		epsin N-terminal homology (ENTH) domain-containing protein			53.1265	70.8075	0.414471	1.29021	-	-	-
	255874_at	AT2G40550	ETG1	E2F TARGET GENE 1 (ETG1)	similar to unnamed protein product [Vitis vinifera] (GB:CAO41481.1); contains domain PTHR13489 (PTHR13489)			53.0255	70.6656	0.414323	1.28996	-	-	-
	253908_at	AT4G27260	WES1	(WES1)	GH3.5/WES1; indole-3-acetic acid amido synthetase			61.1841	81.5361	0.414284	1.2714	-	-	-
	265265_at	AT2G42900	AT2G42900		similar to unnamed protein product [Vitis vinifera] (GB:CAO70018.1); contains InterPro domain Plant Basic Secretory Protein (InterPro:IPR007541)			48.2	64.2318	0.414254	1.30201	-	-	-
	259311_at	AT3G05060	AT3G05060		SAR DNA-binding protein, putative			247.038	329.205	0.414254	1.09161	-	-	-
	251528_at	AT3G58600	AT3G58600		similar to ATNAP4 (ARABIDOPSIS THALIANA NON-INTRINSIC ABC PROTEIN 4) [Arabidopsis thaliana] (TAIR:AT1G03900.1); similar to unnamed protein product [Vitis vinifera] (GB:CAO69858.1); contains InterPro domain Adaptin ear-binding coat-associated protein 1 NECAP-1; (InterPro:IPR012466)			172.922	230.413	0.414097	1.137	-	-	-
	266083_at	AT2G37820	AT2G37820		DC1 domain-containing protein			16.8203	22.4097	0.413923	1.43643	-	-	-
	260498_at	AT2G41710	AT2G41710		ovule development protein, putative			135.038	179.908	0.413894	1.16815	-	-	-
	245043_at	AT2G26430	RCY1	ARGININE-RICH CYCLIN 1 (RCY1)	RCY1 (ARGININE-RICH CYCLIN 1); cyclin-dependent protein kinase regulator			129.971	173.156	0.413882	1.17304	-	-	-
	253858_at	AT4G27600	AT4G27600		pfkB-type carbohydrate kinase family protein			335.025	446.27	0.413648	1.05034	-	-	-
	262709_at	AT1G16240	SYP51	SYNTAXIN OF PLANTS 51 (SYP51)	SYP51 (SYNTAXIN OF PLANTS 51)			677.533	902.425	0.413514	0.95921	-	-	-
	254526_at	AT4G19600	CYCT1;4	(CYCT1;4)	CYCT1;4; cyclin-dependent protein kinase			44.3299	59.0395	0.413399	1.3099	-	-	-
	263845_at	AT2G37040	pal1	Phe ammonia lyase 1 (pal1)	PAL1 (PHE AMMONIA LYASE 1); phenylalanine ammonia-lyase			475.501	633.243	0.413311	1.00411	-	-	-
	263920_at	AT2G36410	AT2G36410		similar to unknown protein [Arabidopsis thaliana] (TAIR:AT3G52920.1); similar to unknown [Populus trichocarpa] (GB:ABK93998.1); contains InterPro domain Protein of unknown function DUF662 (InterPro:IPR007033)			68.6065	91.3646	0.41329	1.2533	-	-	-
	260025_at	AT1G30070	AT1G30070		SGS domain-containing protein			206.841	275.452	0.413276	1.11117	-	-	-
	254980_at	AT4G10450	AT4G10450		60S ribosomal protein L9 (RPL90D)			677.134	901.704	0.413212	0.958264	-	-	-
	258784_at	AT3G11770	AT3G11770		nucleic acid binding			194.783	259.359	0.413083	1.11825	-	-	-
	259941_s_at	AT1G71370;AT1G71280	AT1G71370	AT1G71370: ; AT1G71280:	[AT1G71370, DEAD/DEAH box helicase, putative];[AT1G71280, DEAD/DEAH box helicase, putative]			12.0053	15.9842	0.412981	1.47668	-	-	-
	265175_at	AT1G23480	ATCSLA03	CELLULOSE SYNTHASE-LIKE A3 (ATCSLA03)	ATCSLA03 (Cellulose synthase-like A3); transferase, transferring glycosyl groups			111.436	148.359	0.412872	1.18944	-	-	-
	267202_s_at	AT2G31020;AT2G31030	OXYSTEROL BINDING PROTEIN	AT2G31020: OSBP(OXYSTEROL BINDING PROTEIN)-RELATED PROTEIN 1A (ORP1A); AT2G31030: OSBP(OXYSTEROL BINDING PROTEIN)-RELATED PROTEIN 1B (ORP1B)	[AT2G31020, oxysterol-binding family protein];[AT2G31030, oxysterol-binding family protein]			29.4304	39.1807	0.412836	1.36074	-	-	-
	264498_at	AT1G30825	DIS2	DISTORTED TRICHOMES 2 (DIS2)	ARPC2A/DIS2 (DISTORTED TRICHOMES 2); structural molecule			195.394	260.11	0.412732	1.11666	-	-	-
	266203_at	AT2G02230	AtPP2-B1	Phloem protein 2-B1 (AtPP2-B1)	ATPP2-B1 (Phloem protein 2-B1); carbohydrate binding			105.699	140.695	0.412614	1.19537	-	-	-
	266650_at	AT2G25800	AT2G25800		similar to unknown protein [Arabidopsis thaliana] (TAIR:AT2G20010.2); similar to unknown protein [Arabidopsis thaliana] (TAIR:AT2G20010.1); similar to unknown protein [Arabidopsis thaliana] (TAIR:AT2G33420.1); similar to unnamed protein product [Vitis vinifera] (GB:CAO65466.1); similar to unnamed protein product [Vitis vinifera] (GB:CAO44019.1); similar to unknown protein [Oryza sativa (japonica …			147.843	196.726	0.412127	1.15052	-	-	-
	252167_at	AT3G50560	AT3G50560		short-chain dehydrogenase/reductase (SDR) family protein			40.8486	54.3531	0.412077	1.31597	-	-	-
	245438_at	AT4G16650	AT4G16650		similar to unknown protein [Arabidopsis thaliana] (TAIR:AT1G76270.1); similar to hypothetical protein [Vitis vinifera] (GB:CAN66567.1); similar to OSIGBa0122F23.8 [Oryza sativa (indica cultivar-group)] (GB:CAH67151.1); similar to OSJNBa0010H02.2 [Oryza sativa (japonica cultivar-group)] (GB:CAE01682.2); contains InterPro domain Protein of unknown function DUF246, plant (InterPro:IPR004348)			57.3513	76.3093	0.412033	1.27213	-	-	-
	256010_at	AT1G19220	ARF19	AUXIN RESPONSE FACTOR 19 (ARF19)	ARF19 (AUXIN RESPONSE FACTOR 11); transcription factor			27.9695	37.2145	0.412012	1.36451	-	-	-
	262112_at	AT1G02870	AT1G02870		similar to unnamed protein product [Vitis vinifera] (GB:CAO39998.1); contains domain PD099709 (PD099709)			184.366	245.3	0.411979	1.1216	-	-	-
	245504_at	AT4G15660	AT4G15660		glutaredoxin family protein			156.898	208.747	0.411931	1.14221	-	-	-
	247353_at	AT5G63620	AT5G63620		oxidoreductase, zinc-binding dehydrogenase family protein			141.545	188.308	0.411825	1.15511	-	-	-
	251268_at	AT3G62350	AT3G62350		similar to S locus F-box-related / SLF-related [Arabidopsis thaliana] (TAIR:AT1G71320.1)			21.4178	28.4883	0.411556	1.39733	-	-	-
	266012_s_at	AT2G07699;ATMG00410;AT2G07741;ATMG01170	ATP6-1	ATMG00410: ATPASE SUBUNIT 6-1 (ATP6-1); AT2G07741: ; ATMG01170: (ATP6-2); AT2G07699:	[ATMG00410, ATPase subunit 6];[AT2G07741, ATPase subunit 6, putative];[ATMG01170, ATPase subunit 6];[AT2G07699, pseudogene, similar to ATPase subunit 6, blastp match of 80% identity and 7.4e-154 P-value to GP|515963|gb|AAA72061.1||M24672 ATPase subunit 6 {Raphanus sativus}]			141.625	188.365	0.411458	1.1538	-	-	-
	245771_at	no_match	no_match		no_match			40.5007	53.8628	0.411342	1.31459	-	-	-
	247617_at	AT5G60270	AT5G60270		lectin protein kinase family protein			51.8422	68.9426	0.41127	1.28255	-	-	-
	251320_at	AT3G61530	PANB2	(PANB2)	PANB2; 3-methyl-2-oxobutanoate hydroxymethyltransferase			55.8604	74.2862	0.411268	1.27294	-	-	-
	255481_at	AT4G02460	PMS1	POSTMEIOTIC SEGREGATION 1 (PMS1)	DNA mismatch repair protein, putative			16.8167	22.3607	0.411075	1.42685	-	-	-
	267587_at	AT2G42080	AT2G42080		DNAJ heat shock N-terminal domain-containing protein			82.7216	109.989	0.411022	1.22155	-	-	-
	267163_at	AT2G37520	AT2G37520		PHD finger family protein			96.0224	127.672	0.411002	1.20229	-	-	-
	266360_at	AT2G32250	FRS2	FAR1-related sequence 2 (FRS2)	FRS2 (FAR1-RELATED SEQUENCE 2); zinc ion binding			32.8208	43.6336	0.410829	1.33992	-	-	-
	245046_at	AT2G26510	PDE135	pigment defective embryo 135 (PDE135)	PDE135 (PIGMENT DEFECTIVE EMBRYO 135); transmembrane transporter			411.219	546.579	0.410522	1.0134	-	-	-
	255147_at	AT4G08460	AT4G08460		protein binding / zinc ion binding			68.9454	91.6337	0.410423	1.24299	-	-	-
	253642_at	AT4G29960	AT4G29960		similar to unnamed protein product [Vitis vinifera] (GB:CAO15556.1)			240.809	320.031	0.410324	1.08163	-	-	-
	248450_at	AT5G51290	AT5G51290		ceramide kinase-related			37.2138	49.4554	0.41029	1.32193	-	-	-
	259900_at	AT1G71230	CSN5B	COP9-SIGNALOSOME 5B (CSN5B)	AJH2/CSN5/CSN5B (COP9-SIGNALOSOME 5B); protein binding			43.7445	58.1325	0.410245	1.30096	-	-	-
	251848_at	AT3G54620	BZIP25	BASIC LEUCINE ZIPPER 25 (BZIP25)	ATBZIP25/BZO2H4 (ARABIDOPSIS THALIANA BASIC LEUCINE ZIPPER 25); protein heterodimerization/ transcription factor			191.131	253.992	0.410225	1.11104	-	-	-
	262868_at	AT1G64980	AT1G64980		similar to unnamed protein product [Vitis vinifera] (GB:CAO62125.1); contains domain SSF53448 (SSF53448)			451.716	600.27	0.410193	1.00019	-	-	-
	267116_at	AT2G32560	AT2G32560		F-box family protein			68.4038	90.8895	0.410039	1.2427	-	-	-
	255616_at	AT4G01290	AT4G01290		similar to unnamed protein product [Vitis vinifera] (GB:CAO39638.1)			33.5854	44.6215	0.409904	1.33384	-	-	-
	254279_at	AT4G22753;AT4G22750	AT4G22753		zinc finger (DHHC type) family protein			402.837	535.208	0.409902	1.01395	-	-	-
	257674_at	AT3G20390	AT3G20390		endoribonuclease L-PSP family protein			1269.92	1687.18	0.40988	0.866053	-	-	-
	250099_at	AT5G17300	RVE1	REVEILLE 1 (RVE1)	myb family transcription factor			14.8016	19.6631	0.409738	1.43877	-	-	-
	259186_at	AT3G01590	AT3G01590		aldose 1-epimerase family protein			98.1312	130.359	0.409709	1.19513	-	-	-
	251991_at	AT3G53340	NF-YB10	NUCLEAR FACTOR Y, SUBUNIT B10 (NF-YB10)	transcription factor			128.661	170.9	0.409576	1.1598	-	-	-
	248873_at	AT5G46450	AT5G46450		disease resistance protein (TIR-NBS-LRR class), putative			114.004	151.421	0.409481	1.17506	-	-	-
	257622_at	AT3G20280	AT3G20280		PHD finger family protein			33.1141	43.9785	0.40935	1.33379	-	-	-
	259751_at	AT1G71030	MYBL2	ARABIDOPSIS MYB-LIKE 2 (MYBL2)	ATMYBL2 (Arabidopsis myb-like 2); DNA binding / transcription factor			59.5124	79.0219	0.409061	1.25733	-	-	-
	257118_at	AT3G20180	AT3G20180		metal ion binding			13.2546	17.5965	0.408792	1.44979	-	-	-
	263537_at	AT2G24790	COL3	CONSTANS-LIKE 3 (COL3)	COL3 (CONSTANS-LIKE 3); protein binding / transcription factor/ zinc ion binding			768.207	1019.73	0.408619	0.92651	-	-	-
	253626_at	AT4G30640	AT4G30640		F-box family protein (FBL19)			21.4069	28.4152	0.408585	1.38737	-	-	-
	254127_at	AT4G24520	ATR1	ARABIDOPSIS P450 REDUCTASE 1 (ATR1)	ATR1 (ARABIDOPSIS P450 REDUCTASE 1)			395.525	524.985	0.408508	1.01161	-	-	-
	246607_at	AT5G35370	AT5G35370		carbohydrate binding / kinase			147.42	195.665	0.408452	1.13849	-	-	-
	262114_at	AT1G02860	NLA	nitrogen limitation adaptation (NLA)	NLA (NITROGEN LIMITATION ADAPTATION); protein binding / zinc ion binding			74.4933	98.8701	0.408424	1.22627	-	-	-
	260967_at	AT1G12230	AT1G12230		transaldolase, putative			162.465	215.628	0.408418	1.12586	-	-	-
	266508_at	AT2G47920	AT2G47920		kinase interacting family protein			14.7222	19.5396	0.408406	1.43496	-	-	-
	250028_at	AT5G18130	AT5G18130		similar to unknown protein [Arabidopsis thaliana] (TAIR:AT3G03870.2); similar to unknown [Medicago truncatula] (GB:ABK28852.1)			324.511	430.666	0.408304	1.0364	-	-	-
	250695_at	AT5G06740	AT5G06740		lectin protein kinase family protein			17.9858	23.8654	0.408063	1.40803	-	-	-
	258293_at	AT3G23430	PHO1	phosphate 1 (PHO1)	PHO1 (PHOSPHATE 1)			22.7577	30.1968	0.408039	1.37765	-	-	-
	256250_at	AT3G11320	AT3G11320		organic anion transmembrane transporter			72.3388	95.9821	0.407997	1.22861	-	-	-
	263221_at	AT1G30620	MUR4	MURUS 4 (MUR4)	HSR8/MUR4/UXE1 (MURUS 4); UDP-arabinose 4-epimerase/ catalytic			319.253	423.577	0.407925	1.03722	-	-	-
	247762_at	AT5G59170	AT5G59170		proline-rich family protein			45.2544	60.0401	0.407869	1.28857	-	-	-
	263793_at	AT2G24630	ATCSLC08	(ATCSLC08)	ATCSLC08 (Cellulose synthase-like C8); transferase, transferring glycosyl groups			34.1311	45.2813	0.40783	1.32476	-	-	-
	265087_at	no_match	no_match		no_match			90.6835	120.297	0.407691	1.19848	-	-	-
	252058_at	AT3G52470	AT3G52470		harpin-induced family protein / HIN1 family protein / harpin-responsive family protein			606.017	803.901	0.407659	0.953804	-	-	-
	261129_at	AT1G04820	TUA4	TUBULIN ALPHA-4 CHAIN (TUA4)	TUA4 (tubulin alpha-4 chain)			411.037	545.169	0.407435	1.00303	-	-	-
	246785_at	AT5G27380	GSH2	GLUTATHIONE SYNTHETASE 2 (GSH2)	GSH2/GSHB (GLUTATHIONE SYNTHETASE 2); glutathione synthase			675.959	896.515	0.407392	0.938839	-	-	-
	246564_at	AT5G15610	AT5G15610		proteasome family protein			179.068	237.49	0.407357	1.10975	-	-	-
	260102_at	AT1G35470	AT1G35470		SPla/RYanodine receptor (SPRY) domain-containing protein			82.5899	109.535	0.407349	1.20936	-	-	-
	249286_at	AT5G41580	AT5G41580		zinc ion binding			38.1578	50.6009	0.407185	1.30822	-	-	-
	254500_at	AT4G20110	AT4G20110		vacuolar sorting receptor, putative			329.614	437.091	0.407156	1.03051	-	-	-
	265373_at	AT2G06510	RPA1A	REPLICATION PROTEIN A 1A (RPA1A)	replication protein, putative			12.7011	16.8419	0.407106	1.44959	-	-	-
	248082_at	AT5G55400	AT5G55400		fimbrin-like protein, putative			67.9312	90.0755	0.407062	1.23355	-	-	-
	252371_at	AT3G48070	AT3G48070		protein binding / zinc ion binding			268.42	355.874	0.406876	1.05601	-	-	-
	263821_s_at	AT5G18380;AT2G09990	AT5G18380	AT5G18380: ; AT2G09990:	[AT5G18380, 40S ribosomal protein S16 (RPS16C)];[AT2G09990, 40S ribosomal protein S16 (RPS16A)]			1834.2	2431.72	0.406829	0.808417	-	-	-
	256964_at	AT3G13520	AGP12	ARABINOGALACTAN PROTEIN 12 (AGP12)	AGP12 (ARABINOGALACTAN PROTEIN 12)			1347.94	1786.98	0.406761	0.847844	-	-	-
	245229_at	AT4G25620	AT4G25620		hydroxyproline-rich glycoprotein family protein			265.053	351.376	0.406733	1.05715	-	-	-
	251926_at	AT3G53740	AT3G53740		60S ribosomal protein L36 (RPL36B)			721.191	955.881	0.406449	0.927316	-	-	-
	264542_at	AT1G55830	AT1G55830		similar to unnamed protein product [Vitis vinifera] (GB:CAO45172.1); contains InterPro domain Protein of unknown function DUF812 (InterPro:IPR008530)			78.8242	104.469	0.406366	1.21205	-	-	-
	245768_at	AT1G33590	AT1G33590		disease resistance protein-related / LRR protein-related			414.793	549.74	0.40636	0.99823	-	-	-
	267567_at	AT2G30770	CYP71A13	cytochrome P450, family 71, subfamily A, polypeptide 13 (CYP71A13)	CYP71A13 (CYTOCHROME P450, FAMILY 71, SUBFAMILY A, POLYPEPTIDE 13); indoleacetaldoxime dehydratase/ oxygen binding			174.656	231.477	0.406351	1.10956	-	-	-
	267496_at	AT2G30550	AT2G30550		lipase class 3 family protein			315.52	418.152	0.406295	1.03323	-	-	-
	251619_at	AT3G58050	AT3G58050		similar to unknown protein [Arabidopsis thaliana] (TAIR:AT2G41960.1); similar to unnamed protein product [Vitis vinifera] (GB:CAO23422.1); similar to hypothetical protein OsI_010342 [Oryza sativa (indica cultivar-group)] (GB:EAY89109.1); similar to Os03g0226600 [Oryza sativa (japonica cultivar-group)] (GB:NP_001049440.1)			137.512	182.216	0.406085	1.13945	-	-	-
	254266_at	AT4G23130	CRK5	CYSTEINE-RICH RLK5 (CRK5)	CRK5 (CYSTEINE-RICH RLK5); kinase			160.649	212.86	0.405992	1.11912	-	-	-
	253455_at	AT4G32020	AT4G32020		similar to unknown protein [Arabidopsis thaliana] (TAIR:AT2G25250.1); similar to unknown [Populus trichocarpa] (GB:ABK93361.1)			1070.34	1418.16	0.405948	0.87479	-	-	-
	247000_at	AT5G67380	CKA1	CASEIN KINASE ALPHA 1 (CKA1)	CKA1 (CASEIN KINASE ALPHA 1); kinase			216.926	287.401	0.405865	1.08002	-	-	-
	261300_at	AT1G48560	AT1G48560		unknown protein			32.3808	42.8975	0.405752	1.32452	-	-	-
	263492_at	AT2G42560	AT2G42560		late embryogenesis abundant domain-containing protein / LEA domain-containing protein			15.0417	19.9239	0.405537	1.42251	-	-	-
	248706_at	AT5G48530	AT5G48530		similar to unknown protein [Arabidopsis thaliana] (TAIR:AT3G07440.1); similar to hypothetical protein [Vitis vinifera] (GB:CAN82702.1)			35.5928	47.143	0.405459	1.31135	-	-	-
	261102_at	AT1G62880	AT1G62880		cornichon family protein			36.2639	48.0257	0.405273	1.30832	-	-	-
	248595_at	AT5G49230	HRB1	HYPERSENSITIVE TO RED AND BLUE (HRB1)	HRB1 (HYPERSENSITIVE TO RED AND BLUE)			135.383	179.268	0.405074	1.13805	-	-	-
	252990_at	AT4G38440	AT4G38440		similar to hypothetical protein [Vitis vinifera] (GB:CAN83259.1); similar to hypothetical protein [Oryza sativa (japonica cultivar-group)] (GB:BAD61853.1); similar to hypothetical protein OsI_022655 [Oryza sativa (indica cultivar-group)] (GB:EAZ01423.1); contains InterPro domain RNA polymerase II-associated protein 1, N-terminal (InterPro:IPR013930); contains InterPro domain RNA polymerase II-ass…			37.6467	49.8482	0.405019	1.30265	-	-	-
	253971_at	AT4G26530	AT4G26530		fructose-bisphosphate aldolase, putative; similar to fructose-bisphosphate aldolase, cytoplasmic [Arabidopsis thaliana] (TAIR:AT4G26520.1); similar to fructose-bisphosphate aldolase [Pandanus amaryllifolius] (GB:AAR88661.1); contains InterPro domain Fructose-bisphosphate aldolase, class-I; (InterPro:IPR000741)			493.579	653.545	0.405005	0.971267	-	-	-
	266735_at	AT2G46930	AT2G46930		pectinacetylesterase, putative			158.339	209.65	0.404972	1.11754	-	-	-
	262262_at	AT1G70782;AT1G70780	CPuORF28	AT1G70782: Conserved peptide upstream open reading frame 28 (CPuORF28); AT1G70780:	[AT1G70782, CPuORF28 (Conserved peptide upstream open reading frame 28)];[AT1G70780, similar to unknown protein [Arabidopsis thaliana] (TAIR:AT1G23150.1); similar to unnamed protein product [Vitis vinifera] (GB:CAO42314.1)]			1399.86	1853.17	0.404711	0.836058	-	-	-
	249839_at	AT5G23405	AT5G23405		high mobility group (HMG1/2) family protein			63.517	84.0763	0.404556	1.23374	-	-	-
	263039_at	AT1G23280	AT1G23280		MAK16 protein-related			47.6315	63.0473	0.404517	1.27066	-	-	-
	257822_at	AT3G25230	ROF1	ROTAMASE FKBP 1 (ROF1)	ROF1 (ROTAMASE FKBP 1); FK506 binding / calmodulin binding / peptidyl-prolyl cis-trans isomerase			244.059	323.045	0.404505	1.06025	-	-	-
	247284_at	AT5G64410	OPT4	OLIGOPEPTIDE TRANSPORTER 4 (OPT4)	ATOPT4 (oligopeptide transporter 4); oligopeptide transporter			225.61	298.618	0.404472	1.07026	-	-	-
	265333_at	AT2G18350	AtHB24	ARABIDOPSIS THALIANA HOMEOBOX PROTEIN 24 (AtHB24)	ATHB24 (ARABIDOPSIS THALIANA HOMEOBOX PROTEIN 24); DNA binding / transcription factor			18.4512	24.422	0.404464	1.39259	-	-	-
	264452_at	AT1G10270	GRP23	GLUTAMINE-RICH PROTEIN23 (GRP23)	GRP23 (GLUTAMINE-RICH PROTEIN23); binding			35.0616	46.407	0.404449	1.30988	-	-	-
	261486_at	AT1G14510	AL7	ALFIN-LIKE 7 (AL7)	PHD finger family protein			327.535	433.512	0.404424	1.0221	-	-	-
	266617_at	AT2G29670	AT2G29670		binding			787.091	1041.68	0.404308	0.90883	-	-	-
	251742_at	AT3G56050	AT3G56050		protein kinase family protein			407.649	539.484	0.404254	0.993358	-	-	-
	266653_at	AT2G25740	AT2G25740		ATP-dependent protease La (LON) domain-containing protein			157.402	208.295	0.404174	1.11561	-	-	-
	266405_at	AT2G38580	AT2G38580		similar to hydrogen ion transmembrane transporter/ protein binding [Arabidopsis thaliana] (TAIR:AT1G65010.1); similar to unnamed protein product [Vitis vinifera] (GB:CAO18315.1); contains domain Spectrin repeat (SSF46966)			91.4022	120.948	0.404089	1.1853	-	-	-
	260772_at	AT1G49050	AT1G49050		aspartyl protease family protein			228.629	302.534	0.404088	1.06726	-	-	-
	256417_s_at	AT3G11170;AT5G05580	FAD7	AT3G11170: FATTY ACID DESATURASE 7 (FAD7); AT5G05580: FATTY ACID DESATURASE 8 (FAD8)	[AT3G11170, FAD7 (FATTY ACID DESATURASE 7); omega-3 fatty acid desaturase];[AT5G05580, FAD8 (FATTY ACID DESATURASE 8); omega-3 fatty acid desaturase]			1164.29	1540.14	0.40361	0.856064	-	-	-
	259856_at	AT1G68440	AT1G68440		similar to unknown protein [Arabidopsis thaliana] (TAIR:AT1G25400.1); similar to unnamed protein product [Vitis vinifera] (GB:CAO42150.1)			199.529	263.921	0.403507	1.08282	-	-	-
	248770_at	AT5G47740	AT5G47740		similar to protein kinase family protein / U-box domain-containing protein [Arabidopsis thaliana] (TAIR:AT2G45910.1); similar to unnamed protein product [Vitis vinifera] (GB:CAO48333.1); contains InterPro domain Rossmann-like alpha/beta/alpha sandwich fold (InterPro:IPR014729)			13.1245	17.3598	0.403492	1.43316	-	-	-
	247371_at	AT5G63110	HDA6	HISTONE DEACETYLASE 6 (HDA6)	HDA6 (HISTONE DEACETYLASE 6); histone deacetylase			93.6571	123.878	0.403459	1.18004	-	-	-
	249480_s_at	AT5G38990;AT5G39000	AT5G38990	AT5G38990: ; AT5G39000:	[AT5G38990, protein kinase family protein];[AT5G39000, protein kinase family protein]			656.391	868.173	0.403427	0.929235	-	-	-
	265662_at	AT2G24500	FZF	(FZF)	FZF; transcription factor			322.592	426.662	0.403383	1.02055	-	-	-
	264182_at	AT1G65360	AGL23	AGAMOUS-LIKE 23 (AGL23)	AGL23; DNA binding / transcription factor			10.0296	13.2649	0.403344	1.46729	-	-	-
	250755_at	AT5G05750	AT5G05750		DNAJ heat shock N-terminal domain-containing protein			116.883	154.56	0.403098	1.15029	-	-	-
	262068_at	AT1G80070	SUS2	ABNORMAL SUSPENSOR 2 (SUS2)	SUS2 (ABNORMAL SUSPENSOR 2)			502.623	664.625	0.403063	0.962371	-	-	-
	250689_at	AT5G06610	AT5G06610		similar to unknown protein [Arabidopsis thaliana] (TAIR:AT1G27690.1); similar to unnamed protein product [Vitis vinifera] (GB:CAO23452.1); contains InterPro domain Protein of unknown function DUF620 (InterPro:IPR006873)			68.4055	90.4509	0.403021	1.21901	-	-	-
	258814_at	AT3G03980	AT3G03980		short-chain dehydrogenase/reductase (SDR) family protein			76.0028	100.489	0.402907	1.20507	-	-	-
	250066_at	AT5G17930	AT5G17930		binding / protein binding			59.8219	79.0881	0.402788	1.23549	-	-	-
	261014_at	AT1G26460	AT1G26460		pentatricopeptide (PPR) repeat-containing protein			177.827	235.094	0.402766	1.09514	-	-	-
	254585_at	AT4G19500	AT4G19500		disease resistance protein (TIR-NBS-LRR class), putative			168.6	222.877	0.402641	1.10158	-	-	-
	258165_at	AT3G17900	AT3G17900		similar to unnamed protein product [Vitis vinifera] (GB:CAO70781.1); similar to unnamed protein product [Vitis vinifera] (GB:CAO41033.1)			141.004	186.387	0.40256	1.12432	-	-	-
	261920_at	AT1G65930	AT1G65930		isocitrate dehydrogenase, putative / NADP+ isocitrate dehydrogenase, putative			2934.39	3877.66	0.402126	0.732038	-	-	-
	252991_at	AT4G38470	AT4G38470		protein kinase family protein			57.3478	75.7584	0.401667	1.23714	-	-	-
	248633_at	no_match	no_match		no_match			130.902	172.922	0.40163	1.13075	-	-	-
	263725_at	AT2G13550	AT2G13550		unknown protein			13.1874	17.419	0.401501	1.42583	-	-	-
	256402_at	AT3G06130	AT3G06130		heavy-metal-associated domain-containing protein			32.3368	42.7093	0.401376	1.30992	-	-	-
	262100_s_at	AT1G59550;AT4G14250	AT1G59550	AT4G14250: ; AT1G59550:	[AT4G14250, UBX domain-containing protein];[AT1G59550, UBX domain-containing protein]			41.5833	54.9213	0.401361	1.27749	-	-	-
	251861_at	AT3G54810	BME3	BLUE MICROPYLAR END 3 (BME3)	BME3/BME3-ZF (BLUE MICROPYLAR END3); transcription factor			820.473	1083.49	0.401164	0.892869	-	-	-
	247237_at	AT5G64600	AT5G64600		similar to unknown protein [Arabidopsis thaliana] (TAIR:AT1G22460.1); similar to unnamed protein product [Vitis vinifera] (GB:CAO46424.1); contains InterPro domain Protein of unknown function DUF246, plant (InterPro:IPR004348)			61.7556	81.5155	0.400506	1.22369	-	-	-
	245117_at	AT2G41560	ACA4	AUTO-INHIBITED CA(2+)-ATPASE, ISOFORM 4 (ACA4)	ACA4 (AUTO-INHIBITED CA(2+)-ATPASE, ISOFORM 4); calcium-transporting ATPase/ calmodulin binding			459.651	606.68	0.400396	0.964873	-	-	-
	261467_at	AT1G28520	VOZ1	VASCULAR PLANT ONE ZINC FINGER PROTEIN (VOZ1)	similar to unknown protein [Arabidopsis thaliana] (TAIR:AT2G42400.1); similar to unnamed protein product [Vitis vinifera] (GB:CAO66378.1); similar to unnamed protein product [Vitis vinifera] (GB:CAO69825.1); similar to hypothetical protein [Vitis vinifera] (GB:CAN71043.1)			60.737	80.1494	0.400116	1.22451	-	-	-
	257606_at	AT3G13870	RHD3	ROOT HAIR DEFECTIVE 3 (RHD3)	RHD3 (ROOT HAIR DEFECTIVE 3)			540.946	713.804	0.400045	0.942721	-	-	-
	245915_s_at	AT5G19780;AT5G19770	TUA5	AT5G19780: TUBULIN ALPHA-5 (TUA5); AT5G19770: TUBULIN ALPHA-3 (TUA3)	[AT5G19780, TUA5 (tubulin alpha-5)];[AT5G19770, TUA3 (tubulin alpha-3)]			756.71	998.431	0.399922	0.899092	-	-	-
	262848_at	AT1G14685	BPC2	BASIC PENTACYSTEINE 2 (BPC2)	BPC2 (BASIC PENTACYSTEINE 2)			120.083	158.44	0.3999	1.13602	-	-	-
	259069_at	AT3G11710	ATKRS-1	ARABIDOPSIS THALIANA LYSYL-TRNA SYNTHETASE 1 (ATKRS-1)	lysyl-tRNA synthetase, putative / lysine--tRNA ligase, putative			956.757	1262.27	0.3998	0.868477	-	-	-
	250035_at	AT5G18230	AT5G18230		transcription regulator NOT2/NOT3/NOT5 family protein			220.265	290.575	0.399668	1.05713	-	-	-
	258329_at	AT3G16110	ATPDIL1-6	PDI-like 1-6 (ATPDIL1-6)	ATPDIL1-6 (PDI-LIKE 1-6); thiol-disulfide exchange intermediate			122.181	161.177	0.399624	1.13286	-	-	-
	263494_at	AT2G42590	GRF9	GENERAL REGULATORY FACTOR 9 (GRF9)	GRF9 (GENERAL REGULATORY FACTOR 9); protein phosphorylated amino acid binding			882.501	1164.1	0.399549	0.878031	-	-	-
	258055_at	AT3G16250	NDF4	NDH-DEPENDENT CYCLIC ELECTRON FLOW 1 (NDF4)	ferredoxin-related; similar to ferredoxin-related [Arabidopsis thaliana] (TAIR:AT4G32590.1); similar to Ferredoxin [Medicago truncatula] (GB:ABE80924.1); contains InterPro domain 2Fe-2S Ferredoxin-like fold; (InterPro:IPR012675); contains InterPro domain Ferredoxin; (InterPro:IPR001041)			268.984	354.77	0.399363	1.03037	-	-	-
	252063_at	AT3G51590	LTP12	LIPID TRANSFER PROTEIN 12 (LTP12)	LTP12 (LIPID TRANSFER PROTEIN 12); lipid binding			15.2443	20.1034	0.399166	1.39928	-	-	-
	251173_at	AT3G63270	AT3G63270		similar to unknown protein [Arabidopsis thaliana] (TAIR:AT3G55350.1); similar to unnamed protein product [Vitis vinifera] (GB:CAO22567.1); contains domain PTHR22930 (PTHR22930)			45.2415	59.6602	0.39912	1.25907	-	-	-
	248374_at	AT5G51870	AGL71	AGAMOUS-LIKE 71 (AGL71)	AGL71; transcription factor			13.52	17.8282	0.399068	1.41441	-	-	-
	259742_at	AT1G71120	GLIP6	GDSL-MOTIF LIPASE/HYDROLASE 6 (GLIP6)	GLIP6 (GDSL-motif lipase/hydrolase 6); carboxylesterase			20.8873	27.543	0.399061	1.35838	-	-	-
	264465_at	AT1G10230	ASK18	ARABIDOPSIS SKP1-LIKE 18 (ASK18)	ASK18 (ARABIDOPSIS SKP1-LIKE 18); protein binding / ubiquitin-protein ligase			77.6119	102.339	0.399002	1.18918	-	-	-
	265987_at	AT2G24240	AT2G24240		potassium channel tetramerisation domain-containing protein			66.7014	87.9451	0.398886	1.2083	-	-	-
	261122_at	AT1G75330	OTC	ORNITHINE CARBAMOYLTRANSFERASE (OTC)	OTC (ORNITHINE CARBAMOYLTRANSFERASE); amino acid binding / carboxyl- or carbamoyltransferase			289.303	381.44	0.398875	1.01935	-	-	-
	260588_at	AT1G53320	AtTLP7	TUBBY LIKE PROTEIN 7 (AtTLP7)	AtTLP7 (TUBBY LIKE PROTEIN 7); phosphoric diester hydrolase/ transcription factor			437.105	576.311	0.398868	0.966189	-	-	-
	265097_at	AT1G04020	BARD1	BREAST CANCER ASSOCIATED RING 1 (BARD1)	ATBARD1/BARD1 (BREAST CANCER ASSOCIATED RING 1); transcription coactivator			30.8354	40.655	0.398847	1.3075	-	-	-
	251846_at	AT3G54560	HTA11	(HTA11)	HTA11; DNA binding			106.637	140.587	0.398758	1.14745	-	-	-
	252036_at	AT3G52070	AT3G52070		similar to unnamed protein product [Vitis vinifera] (GB:CAO40812.1)			93.2245	122.904	0.398756	1.16475	-	-	-
	250974_at	AT5G02820	RHL2	ROOT HAIRLESS 2 (RHL2)	RHL2 (ROOT HAIRLESS 2); ATP binding / DNA binding / DNA topoisomerase (ATP-hydrolyzing)			41.044	54.1026	0.398525	1.2696	-	-	-
	267301_at	AT2G30110	ATUBA1	ARABIDOPSIS THALIANA UBIQUITIN-ACTIVATING ENZYME 1 (ATUBA1)	ATUBA1 (ARABIDOPSIS THALIANA UBIQUITIN-ACTIVATING ENZYME 1); ubiquitin activating enzyme			652.879	860.593	0.398514	0.913339	-	-	-
	253912_at	no_match	no_match		no_match			86.2128	113.641	0.398513	1.174	-	-	-
	264927_at	AT1G60490	VPS34	VACUOLAR PROTEIN SORTING 34 (VPS34)	ATVPS34 (Arabidopsis thaliana vacuolar protein sorting 34); 1-phosphatidylinositol-3-kinase			241.935	318.881	0.398397	1.04076	-	-	-
	258864_at	AT3G03210	AT3G03210		similar to unnamed protein product [Vitis vinifera] (GB:CAO22195.1)			76.8113	101.223	0.398147	1.18763	-	-	-
	253467_at	AT4G32140	AT4G32140		similar to membrane protein [Arabidopsis thaliana] (TAIR:AT3G07080.1); similar to hypothetical protein [Vitis vinifera] (GB:CAN72310.1); contains InterPro domain Protein of unknown function DUF6, transmembrane; (InterPro:IPR000620)			224.982	296.458	0.398015	1.04882	-	-	-
	255061_at	AT4G08930	ATAPRL6	APR-like 6 (ATAPRL6)	ATAPRL6 (APR-LIKE 6)			107.247	141.298	0.397808	1.14351	-	-	-
	261770_at	AT1G76140	AT1G76140		prolyl oligopeptidase			663.427	873.948	0.39761	0.908224	-	-	-
	266428_at	AT2G07180	AT2G07180		protein kinase, putative			302.038	397.743	0.397107	1.00783	-	-	-
	250810_at	AT5G05090	AT5G05090		myb family transcription factor			67.8199	89.3042	0.39702	1.19986	-	-	-
	265594_at	AT2G20060	AT2G20060		ribosomal protein L4 family protein			377.309	496.827	0.396998	0.978818	-	-	-
	263431_at	AT2G22170	AT2G22170		lipid-associated family protein			158.318	208.462	0.396962	1.09051	-	-	-
	247753_at	AT5G59070	AT5G59070		glycosyl transferase family 1 protein			20.0507	26.3979	0.396771	1.35591	-	-	-
	259161_at	AT3G01500	CA1	CARBONIC ANHYDRASE 1 (CA1)	CA1 (CARBONIC ANHYDRASE 1); carbonate dehydratase/ zinc ion binding			3408.48	4487.26	0.396706	0.694458	-	-	-
	255906_at	AT1G17790	AT1G17790		DNA-binding bromodomain-containing protein			58.2152	76.632	0.396551	1.21793	-	-	-
	254115_at	AT4G24710	AT4G24710		ATPase			10.8927	14.3382	0.396502	1.43356	-	-	-
	258548_at	AT3G06910	ULP1A	UB-LIKE PROTEASE 1A (ULP1A)	Ulp1 protease family protein			37.8202	49.7809	0.396433	1.27307	-	-	-
	266064_at	AT2G18780	AT2G18780		F-box family protein			18.709	24.6237	0.396311	1.36327	-	-	-
	248382_at	AT5G51890	AT5G51890		peroxidase			48.4136	63.7134	0.396184	1.24043	-	-	-
	260055_at	AT1G78150	AT1G78150		similar to unknown protein [Arabidopsis thaliana] (TAIR:AT1G35780.1); similar to unknown [Populus trichocarpa] (GB:ABK92695.1)			208.788	274.766	0.396161	1.05218	-	-	-
	259664_at	AT1G55330	AGP21	ARABINOGALACTAN PROTEIN 21 (AGP21)	AGP21 (ARABINOGALACTAN PROTEIN 21)			615.399	809.847	0.396128	0.912894	-	-	-
	264304_at	AT1G78895	AT1G78895		similar to pentatricopeptide (PPR) repeat-containing protein [Arabidopsis thaliana] (TAIR:AT1G16830.1); similar to unnamed protein product [Vitis vinifera] (GB:CAO41680.1)			138.647	182.452	0.396108	1.10471	-	-	-
	262038_at	AT1G35580	CINV1	cytosolic invertase 1 (CINV1)	CINV1 (CYTOSOLIC INVERTASE 1); beta-fructofuranosidase			293.748	386.552	0.396086	1.00797	-	-	-
	264226_at	AT1G67510	AT1G67510		leucine-rich repeat family protein			48.7247	64.0895	0.395435	1.23708	-	-	-
	257066_at	AT3G18280	AT3G18280		protease inhibitor/seed storage/lipid transfer protein (LTP) family protein			222.396	292.526	0.395433	1.04159	-	-	-
	261056_at	AT1G01360	RCAR1	REGULATORY COMPONENT OF ABA RECEPTOR 1 (RCAR1)	similar to unknown protein [Arabidopsis thaliana] (TAIR:AT4G01026.1); similar to hypothetical protein [Arabidopsis suecica] (GB:BAF63139.1); contains domain SSF55961 (SSF55961)			110.328	145.119	0.39543	1.13184	-	-	-
	249328_at	AT5G40820	ATR	Ataxia telangiectasia-mutated and Rad3-related (ATR)	ATRAD3 (ATAXIA TELANGIECTASIA-MUTATED AND RAD3-RELATED); inositol or phosphatidylinositol kinase			20.2205	26.5966	0.395427	1.35029	-	-	-
	258229_at	AT3G27700	AT3G27700		RNA recognition motif (RRM)-containing protein			123.108	161.926	0.395416	1.11768	-	-	-
	245690_at	AT5G04230	PAL3	PHENYL ALANINE AMMONIA-LYASE 3 (PAL3)	PAL3 (PHENYL ALANINE AMMONIA-LYASE 3); phenylalanine ammonia-lyase			24.6985	32.4845	0.395332	1.32421	-	-	-
	252608_at	AT3G45090	AT3G45090		2-phosphoglycerate kinase-related			43.2534	56.884	0.39521	1.25165	-	-	-
	259835_at	AT1G52160	TRZ3	TRNASE Z 3 (TRZ3)	metallo-beta-lactamase family protein			137.497	180.817	0.395133	1.10249	-	-	-
	245017_at	ATCG00510	PSAI	PHOTSYSTEM I SUBUNIT I (PSAI)	Encodes subunit I of photosystem I.			1123.05	1476.73	0.394976	0.831556	-	-	-
[truncated: 20,750 more rows]
