# Supplementary material for: Novel molecular components involved in callose-mediated Arabidopsis defense against Salmonella enterica and Escherichia coli O157:H7
Source: BMC Plant Biol. 2020 Jan 8;20:16. doi: 10.1186/s12870-019-2232-x (PMC6950905; doi:10.1186/s12870-019-2232-x)
Supplement: Supplementary file 4 — Additional file 4. GO Single Enrichment Analysis (SEA) of genes up-regulated (310 genes) or down-regulated (275 genes) by SL1344, using the online tool AgriGO. Only GO terms that contained more than 5 entries and were significantly over-represented (FDR < 0.05) in the query dataset are shown. Query items indicate the number of SL1344-regulated genes in each GO term, and background items indicate the number of annotated genes in the Arabidopsis genome (TAIR10) for each GO term. Statistical significance was calculated with Fisher’s exact test and Yekutieli-False Discovery Rate (FDR) multiple test correction. The ontology terms used are Biological Process (P), Molecular Function (F), and Cellular Component (C). Terms in bold are present in both up- and down-regulated datasets. [file 12870_2019_2232_MOESM4_ESM.xlsx]

## Sheet: Table S2
Table S2. GO Single Enrichment Analysis (SEA) of genes up-regulated (310 genes) or down-regulated (275 genes) by SL1344, using the online tool AgriGO. Only GO terms that contained more than 5 entries and were significantly over-represented (FDR < 0.05) in the query dataset are shown. Query items indicate the number of SL1344-regulated genes in each GO term, and background items indicate the numbe…
GO Term	Ontology	GO Term Description	query items	query total	background items	background total	Fisher exact test P value	FDR	query entries
Up-Regulated Genes
GO:0050896	P	response to stimulus	155	309	6250	28362	4.9e-27	9.6e-24	// AT5G07010 // AT4G25350 // AT3G48000 // AT3G46230 // AT5G47100 // AT5G64100 // AT3G16530 // AT5G64905 // AT4G25110 // AT4G35770 // AT2G38940 // AT1G19610 // AT3G05660 // AT1G26380 // AT3G49620 // AT3G24495 // AT3G17420 // AT5G52900 // AT4G34760 // AT5G48540 // AT3G21700 // AT5G47370 // AT1G78100 // AT2G26150 // AT5G43370 // AT3G12580 // AT4G37790 // AT4G19700 // AT4G25470 // AT2G43000 // AT3G11…
GO:0006950	P	response to stress	103	309	3506	28362	1.7e-21	1.6e-18	// AT3G46230 // AT5G47100 // AT4G37790 // AT1G02450 // AT5G64905 // AT4G25110 // AT4G35770 // AT1G19610 // AT3G05660 // AT1G26380 // AT3G49620 // AT3G24495 // AT2G26150 // AT5G43370 // AT5G64100 // AT4G19700 // AT4G25470 // AT2G43000 // AT3G11340 // AT1G52200 // AT4G08770 // AT2G32120 // AT3G13790 // AT5G43170 // AT2G28930 // AT5G15130 // AT5G05340 // AT2G02220 // AT5G44910 // AT2G30750 // AT1G72…
GO:0009408	P	response to heat	23	309	199	28362	3.9e-16	2.6e-13	// AT3G09350 // AT3G46230 // AT3G09440 // AT1G54050 // AT1G16030 // AT1G53540 // AT2G29500 // AT5G12030 // AT1G07400 // AT4G27670 // AT3G51910 // AT1G74310 // AT1G59860 // AT2G26150 // AT4G21870 // AT2G46240 // AT1G13080 // AT3G12580 // AT2G32120 // AT5G12020 // AT5G52640 // AT5G48570 // AT3G24500
GO:0042221	P	response to chemical	81	309	2853	28362	9.9e-16	4.9e-13	// AT5G26220 // AT2G42580 // AT5G07010 // AT1G36370 // AT3G12580 // AT5G21170 // AT3G48000 // AT5G47100 // AT5G25350 // AT4G37790 // AT5G11670 // AT1G34370 // AT3G23550 // AT3G24500 // AT5G25190 // AT4G38840 // AT1G70520 // AT4G23570 // AT4G27670 // AT5G64905 // AT2G29500 // AT5G24110 // AT4G35770 // AT2G37710 // AT2G38940 // AT5G47370 // AT1G06160 // AT5G12030 // AT1G26380 // AT2G38310 // AT3G49…
GO:0009628	P	response to abiotic stimulus	58	309	2022	28362	2e-11	6.5e-09	// AT2G42580 // AT3G09350 // AT4G25350 // AT5G48540 // AT5G61590 // AT3G46230 // AT5G47100 // AT3G09440 // AT4G37790 // AT1G34370 // AT5G24660 // AT3G24500 // AT1G16030 // AT4G38840 // AT5G51550 // AT1G53540 // AT5G64905 // AT2G29500 // AT4G35770 // AT5G12030 // AT1G26380 // AT3G49620 // AT1G54050 // AT1G30580 // AT2G46240 // AT4G19810 // AT5G52640 // AT1G07400 // AT4G27670 // AT4G21870 // AT5G47…
GO:0006979	P	response to oxidative stress	26	309	453	28362	1.9e-11	6.5e-09	// AT5G05340 // AT5G44380 // AT5G64120 // AT1G72060 // AT5G64100 // AT1G54050 // AT4G27670 // AT2G29500 // AT4G35770 // AT5G12030 // AT4G11170 // AT1G61120 // AT1G07400 // AT5G39580 // AT5G19880 // AT1G74310 // AT2G26150 // AT5G24110 // AT2G46240 // AT1G52200 // AT4G08770 // AT3G12580 // AT2G32120 // AT4G36430 // AT3G10020 // AT1G70520
GO:0009266	P	response to temperature stimulus	27	309	559	28362	3e-10	8.5e-08	// AT3G09350 // AT3G46230 // AT3G09440 // AT1G54050 // AT1G16030 // AT4G38840 // AT1G53540 // AT5G13330 // AT2G29500 // AT5G12030 // AT4G25470 // AT5G43170 // AT1G07400 // AT4G27670 // AT3G51910 // AT1G74310 // AT1G13080 // AT2G26150 // AT4G21870 // AT2G46240 // AT1G59860 // AT3G12580 // AT2G32120 // AT5G12020 // AT5G52640 // AT5G48570 // AT3G24500
GO:0044699	P	single-organism process	156	309	9448	28362	4.5e-10	1.1e-07	// AT5G07010 // AT5G40850 // AT4G25350 // AT2G02000 // AT3G48000 // AT5G47100 // AT1G13110 // AT5G19530 // AT4G21120 // AT5G64530 // AT3G24310 // AT4G25110 // AT4G35770 // AT3G05660 // AT1G26380 // AT4G27270 // AT1G21120 // AT3G17420 // AT2G44130 // AT5G40760 // AT5G52900 // AT4G34760 // AT3G21700 // AT1G64400 // AT5G47370 // AT5G64100 // AT2G02010 // AT5G02760 // AT1G78100 // AT5G43370 // AT4G37…
GO:0010033	P	response to organic substance	53	309	2023	28362	3.8e-09	7.3e-07	// AT2G42580 // AT5G07010 // AT5G21170 // AT4G36110 // AT5G47100 // AT5G25350 // AT4G37790 // AT3G24500 // AT5G25190 // AT4G38840 // AT4G23570 // AT5G13330 // AT4G21410 // AT5G24110 // AT4G35770 // AT5G12050 // AT2G38940 // AT5G47370 // AT1G06160 // AT2G38310 // AT3G49620 // AT3G62150 // AT1G61120 // AT5G28770 // AT5G52900 // AT4G34760 // AT4G23280 // AT1G29510 // AT3G53180 // AT5G05440 // AT2G40…
GO:0042542	P	response to hydrogen peroxide	10	309	60	28362	4.1e-09	7.3e-07	// AT2G29500 // AT3G12580 // AT4G27670 // AT2G32120 // AT5G12030 // AT1G74310 // AT2G26150 // AT1G54050 // AT5G24110 // AT2G46240
GO:1901700	P	response to oxygen-containing compound	45	309	1557	28362	4e-09	7.3e-07	// AT2G42580 // AT5G61590 // AT5G07010 // AT5G21170 // AT5G47100 // AT2G37710 // AT4G37790 // AT4G19700 // AT3G24500 // AT1G70520 // AT5G13330 // AT2G29500 // AT4G35770 // AT2G38940 // AT5G05440 // AT1G06160 // AT5G12030 // AT2G38310 // AT3G49620 // AT4G11170 // AT1G61120 // AT4G19810 // AT2G46240 // AT5G28770 // AT5G52900 // AT4G23280 // AT4G27670 // AT3G53180 // AT2G40180 // AT2G46140 // AT1G51…
GO:0051707	P	response to other organism	38	309	1210	28362	9.1e-09	1.4e-06	// AT2G30750 // AT5G64120 // AT3G54420 // AT5G24660 // AT1G16030 // AT3G16530 // AT4G23570 // AT1G02360 // AT1G19610 // AT1G06160 // AT4G23300 // AT1G61120 // AT2G39200 // AT2G46240 // AT5G64890 // AT4G23280 // AT4G01700 // AT3G23550 // AT5G39580 // AT3G53180 // AT3G19260 // AT2G39210 // AT5G57220 // AT5G19880 // AT3G09440 // AT1G51800 // AT1G02450 // AT3G11340 // AT2G19190 // AT4G19700 // AT3G26…
GO:0043207	P	response to external biotic stimulus	38	309	1212	28362	9.5e-09	1.4e-06	// AT2G30750 // AT5G64120 // AT3G54420 // AT5G24660 // AT1G16030 // AT3G16530 // AT4G23570 // AT1G02360 // AT1G19610 // AT1G06160 // AT4G23300 // AT1G61120 // AT2G39200 // AT2G46240 // AT5G64890 // AT4G23280 // AT4G01700 // AT3G23550 // AT5G39580 // AT3G53180 // AT3G19260 // AT2G39210 // AT5G57220 // AT5G19880 // AT3G09440 // AT1G51800 // AT1G02450 // AT3G11340 // AT2G19190 // AT4G19700 // AT3G26…
GO:0009605	P	response to external stimulus	44	309	1582	28362	1.8e-08	2.6e-06	// AT2G30750 // AT5G21170 // AT3G54420 // AT5G24660 // AT1G16030 // AT3G16530 // AT4G23570 // AT2G39200 // AT1G02360 // AT4G23300 // AT1G19610 // AT1G06160 // AT3G49620 // AT1G61120 // AT5G64120 // AT3G11340 // AT5G64890 // AT4G23280 // AT4G01700 // AT3G50210 // AT3G23550 // AT5G39580 // AT3G53180 // AT3G19260 // AT2G39210 // AT5G57220 // AT5G19880 // AT3G09440 // AT5G43370 // AT1G51800 // AT1G78…
GO:0009607	P	response to biotic stimulus	38	309	1253	28362	2.2e-08	2.9e-06	// AT2G30750 // AT5G64120 // AT3G54420 // AT5G24660 // AT1G16030 // AT3G16530 // AT4G23570 // AT1G02360 // AT1G19610 // AT1G06160 // AT4G23300 // AT1G61120 // AT2G39200 // AT2G46240 // AT5G64890 // AT4G23280 // AT4G01700 // AT3G23550 // AT5G39580 // AT3G53180 // AT3G19260 // AT2G39210 // AT5G57220 // AT5G19880 // AT3G09440 // AT1G51800 // AT1G02450 // AT3G11340 // AT2G19190 // AT4G19700 // AT3G26…
GO:0009719	P	response to endogenous stimulus	46	309	1732	28362	3.2e-08	3.8e-06	// AT2G42580 // AT5G07010 // AT4G36110 // AT5G47100 // AT5G25350 // AT4G37790 // AT3G24500 // AT5G25190 // AT4G38840 // AT4G23570 // AT5G13330 // AT4G21410 // AT1G51800 // AT4G35770 // AT5G12050 // AT2G38940 // AT5G47370 // AT1G06160 // AT2G38310 // AT3G62150 // AT1G61120 // AT5G28770 // AT5G52900 // AT4G34760 // AT1G29510 // AT3G53180 // AT5G05440 // AT2G40180 // AT5G19880 // AT5G65430 // AT2G26…
GO:0009644	P	response to high light intensity	10	309	76	28362	3.1e-08	3.8e-06	// AT2G29500 // AT3G12580 // AT4G27670 // AT2G32120 // AT1G54050 // AT1G74310 // AT2G26150 // AT3G51910 // AT5G12030 // AT2G46240
GO:0010035	P	response to inorganic substance	31	309	926	28362	6e-08	6.6e-06	// AT5G26220 // AT1G36370 // AT3G48000 // AT5G47100 // AT3G09440 // AT4G37790 // AT1G34370 // AT3G24500 // AT5G13330 // AT2G29500 // AT5G51830 // AT5G12030 // AT4G11170 // AT1G61120 // AT3G26830 // AT4G27670 // AT2G46140 // AT1G74310 // AT2G26150 // AT5G61590 // AT5G11670 // AT5G24110 // AT2G46240 // AT1G07240 // AT3G12580 // AT5G24270 // AT2G32120 // AT1G30580 // AT1G70520 // AT1G54050 // AT1G18…
GO:0000302	P	response to reactive oxygen species	13	309	166	28362	8.3e-08	8.6e-06	// AT2G29500 // AT3G12580 // AT4G27670 // AT2G32120 // AT5G12030 // AT1G74310 // AT2G26150 // AT4G11170 // AT1G54050 // AT1G61120 // AT1G70520 // AT5G24110 // AT2G46240
GO:0006952	P	defense response	42	309	1566	28362	1.1e-07	1e-05	// AT2G02220 // AT5G44910 // AT2G30750 // AT5G64120 // AT3G54420 // AT1G06160 // AT5G24660 // AT3G16530 // AT1G59780 // AT4G23570 // AT5G64905 // AT1G02360 // AT4G25110 // AT4G23300 // AT1G19610 // AT3G05660 // AT1G66100 // AT2G43620 // AT4G11170 // AT2G39200 // AT3G11340 // AT5G64890 // AT4G23280 // AT4G01700 // AT3G23550 // AT5G45090 // AT5G39580 // AT2G39210 // AT5G57220 // AT2G46240 // AT1G51…
GO:0044763	P	single-organism cellular process	113	309	6591	28362	1.1e-07	1e-05	// AT5G07010 // AT5G40850 // AT4G25350 // AT2G02000 // AT5G47100 // AT5G19530 // AT4G37790 // AT5G64530 // AT3G24310 // AT4G25110 // AT3G05660 // AT3G49620 // AT1G21120 // AT3G17420 // AT2G44130 // AT5G40760 // AT5G52900 // AT4G34760 // AT3G21700 // AT1G64400 // AT5G05440 // AT2G02010 // AT1G78100 // AT5G43370 // AT4G19700 // AT2G43000 // AT2G29100 // AT1G61370 // AT2G28930 // AT5G05340 // AT1G36…
GO:0009725	P	response to hormone	43	309	1631	28362	1.2e-07	1.1e-05	// AT2G42580 // AT5G07010 // AT4G36110 // AT5G47100 // AT5G25350 // AT4G37790 // AT3G24500 // AT5G25190 // AT4G38840 // AT4G23570 // AT5G13330 // AT4G21410 // AT1G51800 // AT4G35770 // AT5G12050 // AT2G38940 // AT5G47370 // AT1G06160 // AT2G38310 // AT3G62150 // AT1G61120 // AT5G28770 // AT5G52900 // AT4G34760 // AT1G29510 // AT3G53180 // AT5G05440 // AT2G40180 // AT5G19880 // AT5G65430 // AT5G61…
GO:0051704	P	multi-organism process	41	309	1631	28362	8e-07	6.8e-05	// AT2G30750 // AT5G64120 // AT5G47100 // AT3G54420 // AT5G24660 // AT1G16030 // AT3G16530 // AT4G23570 // AT1G61550 // AT1G19610 // AT1G06160 // AT1G02360 // AT4G23300 // AT1G61120 // AT2G39200 // AT3G11340 // AT5G64890 // AT4G23280 // AT4G01700 // AT3G23550 // AT5G39580 // AT3G53180 // AT3G19260 // AT2G39210 // AT5G57220 // AT5G19880 // AT3G09440 // AT1G51800 // AT2G46240 // AT1G02450 // AT2G19…
GO:0051716	P	cellular response to stimulus	59	309	2856	28362	1.5e-06	0.00012	// AT2G42580 // AT4G25350 // AT2G02220 // AT5G44910 // AT5G21170 // AT2G25470 // AT5G47100 // AT5G25350 // AT3G05660 // AT5G24660 // AT3G24500 // AT5G25190 // AT5G45090 // AT1G02440 // AT4G23570 // AT4G18430 // AT5G64905 // AT5G61590 // AT4G16350 // AT1G26410 // AT5G12050 // AT5G05440 // AT1G06160 // AT1G26380 // AT2G38310 // AT3G49620 // AT4G11170 // AT3G24495 // AT3G17420 // AT5G28770 // AT5G52…
GO:0098542	P	defense response to other organism	28	309	936	28362	2.3e-06	0.00018	// AT2G30750 // AT5G64120 // AT5G24660 // AT3G16530 // AT4G23570 // AT1G02360 // AT1G19610 // AT1G06160 // AT4G23300 // AT2G39200 // AT2G46240 // AT5G64890 // AT4G23280 // AT4G01700 // AT3G23550 // AT5G39580 // AT2G39210 // AT5G57220 // AT1G51800 // AT1G02450 // AT3G11340 // AT2G19190 // AT4G19700 // AT3G26830 // AT2G38870 // AT1G61560 // AT5G52640 // AT4G23210
GO:0007154	P	cell communication	49	309	2223	28362	2.5e-06	0.00019	// AT2G42580 // AT5G61590 // AT4G25350 // AT2G02220 // AT5G44910 // AT5G21170 // AT2G25470 // AT5G47100 // AT5G25350 // AT4G37790 // AT5G24660 // AT3G24500 // AT5G25190 // AT5G45090 // AT1G02440 // AT4G18430 // AT5G13330 // AT1G61550 // AT4G16350 // AT5G12050 // AT5G05440 // AT3G05660 // AT2G38310 // AT3G49620 // AT4G11170 // AT3G17420 // AT5G52900 // AT4G34760 // AT3G50210 // AT1G29510 // AT3G21…
GO:0009987	P	cellular process	179	309	12771	28362	4e-06	0.00029	// AT5G10710 // AT5G07010 // AT4G04510 // AT4G25350 // AT4G19410 // AT2G02000 // AT5G61560 // AT2G29100 // AT5G47100 // AT5G19530 // AT5G64100 // AT3G57700 // AT5G64530 // AT3G24310 // AT5G64905 // AT4G25110 // AT3G05660 // AT1G26380 // AT3G49620 // AT1G21120 // AT3G24495 // AT4G34210 // AT3G17420 // AT2G44130 // AT5G40760 // AT3G46280 // AT4G34760 // AT3G13310 // AT1G51820 // AT1G64400 // AT5G47…
GO:0032870	P	cellular response to hormone stimulus	26	309	879	28362	6.5e-06	0.00046	// AT2G42580 // AT5G47100 // AT5G25350 // AT4G37790 // AT3G24500 // AT5G25190 // AT4G23570 // AT5G13330 // AT5G61590 // AT5G12050 // AT5G05440 // AT1G06160 // AT2G38310 // AT5G28770 // AT5G52900 // AT4G34760 // AT1G29510 // AT5G47370 // AT3G62150 // AT2G40180 // AT1G78100 // AT5G65430 // AT1G51800 // AT1G80440 // AT5G07580 // AT1G15670
GO:0009642	P	response to light intensity	10	309	144	28362	7.1e-06	0.00048	// AT2G29500 // AT3G12580 // AT4G27670 // AT2G32120 // AT1G54050 // AT1G74310 // AT2G26150 // AT3G51910 // AT5G12030 // AT2G46240
GO:0070887	P	cellular response to chemical stimulus	31	309	1176	28362	8e-06	0.00051	// AT2G42580 // AT5G47100 // AT5G25350 // AT4G37790 // AT3G24500 // AT5G25190 // AT4G23570 // AT5G64905 // AT5G61590 // AT1G26410 // AT5G12050 // AT5G05440 // AT1G06160 // AT1G26380 // AT2G38310 // AT5G28770 // AT5G52900 // AT4G34760 // AT1G29510 // AT5G47370 // AT3G62150 // AT2G40180 // AT5G57220 // AT5G13330 // AT1G78100 // AT5G65430 // AT2G26150 // AT1G51800 // AT1G80440 // AT5G07580 // AT1G15…
GO:0071495	P	cellular response to endogenous stimulus	26	309	890	28362	8e-06	0.00051	// AT2G42580 // AT5G47100 // AT5G25350 // AT4G37790 // AT3G24500 // AT5G25190 // AT4G23570 // AT5G13330 // AT5G61590 // AT5G12050 // AT5G05440 // AT1G06160 // AT2G38310 // AT5G28770 // AT5G52900 // AT4G34760 // AT1G29510 // AT5G47370 // AT3G62150 // AT2G40180 // AT1G78100 // AT5G65430 // AT1G51800 // AT1G80440 // AT5G07580 // AT1G15670
GO:0046348	P	amino sugar catabolic process	5	309	24	28362	1.4e-05	0.00074	// AT4G01700 // AT2G43620 // AT1G02360 // AT4G19810 // AT3G54420
GO:1901072	P	glucosamine-containing compound catabolic process	5	309	24	28362	1.4e-05	0.00074	// AT4G01700 // AT2G43620 // AT1G02360 // AT4G19810 // AT3G54420
GO:0006026	P	aminoglycan catabolic process	5	309	24	28362	1.4e-05	0.00074	// AT4G01700 // AT2G43620 // AT1G02360 // AT4G19810 // AT3G54420
GO:0006030	P	chitin metabolic process	5	309	24	28362	1.4e-05	0.00074	// AT4G01700 // AT2G43620 // AT1G02360 // AT4G19810 // AT3G54420
GO:0006032	P	chitin catabolic process	5	309	24	28362	1.4e-05	0.00074	// AT4G01700 // AT2G43620 // AT1G02360 // AT4G19810 // AT3G54420
GO:0009755	P	hormone-mediated signaling pathway	24	309	821	28362	1.8e-05	0.00095	// AT2G42580 // AT5G47100 // AT5G25350 // AT4G37790 // AT3G24500 // AT5G25190 // AT5G13330 // AT5G61590 // AT5G12050 // AT5G05440 // AT1G06160 // AT2G38310 // AT5G52900 // AT4G34760 // AT1G29510 // AT5G47370 // AT3G62150 // AT2G40180 // AT1G78100 // AT5G65430 // AT1G51800 // AT1G80440 // AT5G07580 // AT1G15670
GO:1901071	P	glucosamine-containing compound metabolic process	5	309	26	28362	1.9e-05	0.00098	// AT4G01700 // AT2G43620 // AT1G02360 // AT4G19810 // AT3G54420
GO:0071456	P	cellular response to hypoxia	5	309	27	28362	2.2e-05	0.0011	// AT2G26150 // AT5G64905 // AT1G26410 // AT5G57220 // AT1G26380
GO:0006022	P	aminoglycan metabolic process	5	309	27	28362	2.2e-05	0.0011	// AT4G01700 // AT2G43620 // AT1G02360 // AT4G19810 // AT3G54420
GO:0001101	P	response to acid chemical	30	309	1181	28362	2.2e-05	0.0011	// AT5G07010 // AT5G47100 // AT2G37710 // AT4G37790 // AT4G19700 // AT3G24500 // AT5G13330 // AT4G21410 // AT4G35770 // AT2G38940 // AT3G53180 // AT1G06160 // AT2G38310 // AT4G11170 // AT1G61120 // AT5G28770 // AT5G52900 // AT4G23280 // AT5G05440 // AT2G40180 // AT2G46140 // AT1G51800 // AT1G70520 // AT5G61590 // AT5G24110 // AT3G26830 // AT1G07240 // AT4G19810 // AT3G22060 // AT1G69530
GO:0071453	P	cellular response to oxygen levels	5	309	29	28362	3e-05	0.0014	// AT2G26150 // AT5G64905 // AT1G26410 // AT5G57220 // AT1G26380
GO:0036294	P	cellular response to decreased oxygen levels	5	309	29	28362	3e-05	0.0014	// AT2G26150 // AT5G64905 // AT1G26410 // AT5G57220 // AT1G26380
GO:0071310	P	cellular response to organic substance	27	309	1023	28362	3.1e-05	0.0014	// AT2G42580 // AT5G47100 // AT5G25350 // AT4G37790 // AT3G24500 // AT5G25190 // AT4G23570 // AT5G13330 // AT5G61590 // AT5G12050 // AT5G05440 // AT1G06160 // AT2G38310 // AT5G28770 // AT5G52900 // AT4G34760 // AT1G29510 // AT5G47370 // AT3G62150 // AT2G40180 // AT1G78100 // AT5G65430 // AT2G26150 // AT1G51800 // AT1G80440 // AT5G07580 // AT1G15670
GO:0042744	P	hydrogen peroxide catabolic process	7	309	83	28362	5.5e-05	0.0024	// AT5G05340 // AT4G08770 // AT5G39580 // AT5G64120 // AT4G36430 // AT5G19880 // AT5G64100
GO:0050832	P	defense response to fungus	17	309	504	28362	5.8e-05	0.0025	// AT2G39200 // AT4G01700 // AT1G02360 // AT5G39580 // AT2G38870 // AT2G39210 // AT1G19610 // AT5G57220 // AT1G61560 // AT1G51800 // AT5G64120 // AT2G46240 // AT3G16530 // AT3G26830 // AT4G19700 // AT4G23570 // AT3G11340
GO:0006817	P	phosphate ion transport	5	309	36	28362	7.7e-05	0.0031	// AT3G54700 // AT2G38940 // AT5G43370 // AT4G25350 // AT5G43350
GO:0006040	P	amino sugar metabolic process	5	309	36	28362	7.7e-05	0.0031	// AT4G01700 // AT2G43620 // AT1G02360 // AT4G19810 // AT3G54420
GO:0045087	P	innate immune response	13	309	323	28362	8.2e-05	0.0033	// AT2G02220 // AT2G30750 // AT2G39200 // AT5G57220 // AT1G06160 // AT1G61560 // AT3G54420 // AT5G64890 // AT4G23210 // AT1G02450 // AT2G46240 // AT4G23570 // AT3G26830
GO:0009620	P	response to fungus	18	309	573	28362	8.5e-05	0.0034	// AT2G39200 // AT4G01700 // AT1G02360 // AT5G39580 // AT2G38870 // AT2G39210 // AT1G19610 // AT5G57220 // AT1G61560 // AT3G19260 // AT1G51800 // AT5G64120 // AT2G46240 // AT3G16530 // AT3G26830 // AT4G19700 // AT4G23570 // AT3G11340
GO:0006955	P	immune response	13	309	333	28362	0.00011	0.0042	// AT2G02220 // AT2G30750 // AT2G39200 // AT5G57220 // AT1G06160 // AT1G61560 // AT3G54420 // AT5G64890 // AT4G23210 // AT1G02450 // AT2G46240 // AT4G23570 // AT3G26830
GO:0015698	P	inorganic anion transport	7	309	95	28362	0.00012	0.0046	// AT4G25350 // AT3G54700 // AT2G38940 // AT1G12940 // AT5G43370 // AT1G78000 // AT5G43350
GO:0007165	P	signal transduction	40	309	1965	28362	0.00013	0.0047	// AT2G42580 // AT4G25350 // AT2G02220 // AT5G44910 // AT2G25470 // AT5G47100 // AT5G25350 // AT4G37790 // AT3G24500 // AT5G25190 // AT5G45090 // AT1G02440 // AT4G18430 // AT5G13330 // AT5G61590 // AT4G16350 // AT5G12050 // AT5G05440 // AT3G05660 // AT2G38310 // AT4G11170 // AT3G17420 // AT5G52900 // AT4G34760 // AT1G29510 // AT3G21700 // AT5G61530 // AT5G47370 // AT3G62150 // AT2G40180 // AT1G02…
GO:0009617	P	response to bacterium	15	309	441	28362	0.00014	0.0052	// AT4G23280 // AT3G12580 // AT3G53180 // AT2G30750 // AT5G57220 // AT3G54420 // AT4G23300 // AT5G24660 // AT5G52640 // AT1G61120 // AT4G23210 // AT1G02450 // AT2G19190 // AT4G19700 // AT3G26830
GO:0019748	P	secondary metabolic process	16	309	492	28362	0.00014	0.0052	// AT5G05340 // AT3G21230 // AT1G13110 // AT5G61590 // AT2G30750 // AT5G64120 // AT5G57220 // AT5G13330 // AT1G13080 // AT4G34230 // AT1G69930 // AT1G80440 // AT2G44130 // AT1G15670 // AT2G43000 // AT3G26830
GO:0044710	P	single-organism metabolic process	67	309	3970	28362	0.00018	0.0059	// AT5G05340 // AT4G34230 // AT5G07010 // AT1G36370 // AT5G44380 // AT2G30750 // AT2G02000 // AT3G48000 // AT1G13110 // AT5G64100 // AT5G25450 // AT1G80560 // AT2G47140 // AT1G80660 // AT5G13330 // AT5G61590 // AT3G49620 // AT1G21100 // AT2G27490 // AT5G50210 // AT1G12940 // AT1G26380 // AT4G27270 // AT1G21120 // AT1G30700 // AT1G61120 // AT5G21170 // AT2G44130 // AT5G03610 // AT5G40760 // AT3G25…
GO:0044700	P	single organism signaling	40	309	1995	28362	0.00017	0.0059	// AT2G42580 // AT4G25350 // AT2G02220 // AT5G44910 // AT2G25470 // AT5G47100 // AT5G25350 // AT4G37790 // AT3G24500 // AT5G25190 // AT5G45090 // AT1G02440 // AT4G18430 // AT5G13330 // AT5G61590 // AT4G16350 // AT5G12050 // AT5G05440 // AT3G05660 // AT2G38310 // AT4G11170 // AT3G17420 // AT5G52900 // AT4G34760 // AT1G29510 // AT3G21700 // AT5G61530 // AT5G47370 // AT3G62150 // AT2G40180 // AT1G02…
GO:0007568	P	aging	9	309	174	28362	0.00018	0.0059	// AT3G50210 // AT4G35770 // AT2G39200 // AT5G02760 // AT3G49620 // AT5G37600 // AT4G26200 // AT2G43000 // AT3G11340
GO:0023052	P	signaling	40	309	1997	28362	0.00018	0.0059	// AT2G42580 // AT4G25350 // AT2G02220 // AT5G44910 // AT2G25470 // AT5G47100 // AT5G25350 // AT4G37790 // AT3G24500 // AT5G25190 // AT5G45090 // AT1G02440 // AT4G18430 // AT5G13330 // AT5G61590 // AT4G16350 // AT5G12050 // AT5G05440 // AT3G05660 // AT2G38310 // AT4G11170 // AT3G17420 // AT5G52900 // AT4G34760 // AT1G29510 // AT3G21700 // AT5G61530 // AT5G47370 // AT3G62150 // AT2G40180 // AT1G02…
GO:0050789	P	regulation of biological process	84	309	5306	28362	0.00018	0.006	// AT5G05340 // AT2G42580 // AT1G36370 // AT3G24310 // AT2G02220 // AT5G44910 // AT4G18430 // AT5G21170 // AT5G05440 // AT4G17460 // AT5G47100 // AT5G25350 // AT4G37790 // AT1G34370 // AT5G24660 // AT2G32100 // AT3G24500 // AT5G64530 // AT5G25190 // AT4G25350 // AT1G02440 // AT5G52900 // AT4G34400 // AT1G18620 // AT5G13330 // AT5G61590 // AT4G22070 // AT1G02430 // AT2G46240 // AT5G12050 // AT5G24…
GO:0042743	P	hydrogen peroxide metabolic process	7	309	104	28362	0.00021	0.0066	// AT5G05340 // AT4G08770 // AT5G39580 // AT5G64120 // AT4G36430 // AT5G19880 // AT5G64100
GO:0002376	P	immune system process	13	309	369	28362	0.00029	0.0091	// AT2G02220 // AT2G30750 // AT2G39200 // AT5G57220 // AT1G06160 // AT1G61560 // AT3G54420 // AT5G64890 // AT4G23210 // AT1G02450 // AT2G46240 // AT4G23570 // AT3G26830
GO:0065007	P	biological regulation	92	309	6062	28362	0.00036	0.011	// AT3G24310 // AT5G47100 // AT5G19530 // AT4G37790 // AT5G64530 // AT4G25350 // AT4G25110 // AT4G01720 // AT1G19610 // AT3G05660 // AT3G17420 // AT2G44130 // AT5G52900 // AT4G34760 // AT3G21700 // AT5G05440 // AT5G02760 // AT1G78100 // AT2G26150 // AT5G62360 // AT4G19700 // AT4G25470 // AT2G43000 // AT4G08770 // AT2G29100 // AT1G30580 // AT5G43170 // AT2G28930 // AT5G15130 // AT5G05340 // AT1G36…
GO:0008219	P	cell death	9	309	194	28362	0.00038	0.012	// AT4G23280 // AT4G25110 // AT2G39200 // AT3G54420 // AT1G61560 // AT5G64530 // AT4G23210 // AT4G19700 // AT2G46240
GO:0033993	P	response to lipid	20	309	772	28362	0.00042	0.013	// AT2G42580 // AT5G65430 // AT5G13330 // AT4G21410 // AT3G53180 // AT2G38940 // AT2G40180 // AT5G05440 // AT5G47100 // AT1G51800 // AT4G37790 // AT2G38310 // AT5G28770 // AT3G24500 // AT4G19810 // AT3G22060 // AT1G69530 // AT4G19700 // AT5G52900 // AT3G26830
GO:0006457	P	protein folding	10	309	247	28362	0.00051	0.015	// AT3G13310 // AT3G12580 // AT1G08780 // AT2G32120 // AT3G09440 // AT5G12030 // AT1G59860 // AT1G16030 // AT5G48570 // AT2G46240
GO:0055114	P	oxidation-reduction process	32	309	1566	28362	0.00059	0.017	// AT5G05340 // AT4G34230 // AT1G13110 // AT5G44380 // AT5G64120 // AT3G48000 // AT5G64100 // AT5G25450 // AT2G47140 // AT3G49620 // AT5G40850 // AT5G50210 // AT1G26380 // AT4G27270 // AT1G30700 // AT5G40760 // AT1G30720 // AT3G50210 // AT2G36690 // AT5G39580 // AT5G57220 // AT5G19880 // AT1G13080 // AT5G11670 // AT3G26830 // AT1G26420 // AT4G08770 // AT1G80560 // AT1G26410 // AT4G36430 // AT3G10…
GO:0009814	P	defense response, incompatible interaction	8	309	170	28362	0.00073	0.021	// AT2G39200 // AT1G06160 // AT1G61560 // AT5G64890 // AT1G02450 // AT3G26830 // AT4G23570 // AT2G46240
GO:0006468	P	protein phosphorylation	22	309	936	28362	0.00078	0.022	// AT4G04510 // AT2G02220 // AT5G21170 // AT5G61560 // AT2G37710 // AT1G51850 // AT3G57700 // AT4G21410 // AT4G23300 // AT1G51790 // AT3G17420 // AT4G23280 // AT1G51820 // AT1G70530 // AT1G51800 // AT2G19190 // AT4G21400 // AT3G13530 // AT4G23210 // AT1G70520 // AT2G28930 // AT3G07980
GO:0009737	P	response to abscisic acid	16	309	578	28362	0.0008	0.022	// AT5G13330 // AT4G21410 // AT3G53180 // AT2G38940 // AT2G40180 // AT5G05440 // AT5G47100 // AT1G51800 // AT4G37790 // AT2G38310 // AT3G24500 // AT4G19810 // AT3G22060 // AT5G28770 // AT5G52900 // AT3G26830
GO:0097305	P	response to alcohol	16	309	583	28362	0.00087	0.024	// AT5G13330 // AT4G21410 // AT3G53180 // AT2G38940 // AT2G40180 // AT5G05440 // AT5G47100 // AT1G51800 // AT4G37790 // AT2G38310 // AT3G24500 // AT4G19810 // AT3G22060 // AT5G28770 // AT5G52900 // AT3G26830
GO:0001666	P	response to hypoxia	5	309	64	28362	0.0009	0.024	// AT2G26150 // AT5G64905 // AT1G26410 // AT5G57220 // AT1G26380
GO:1901136	P	carbohydrate derivative catabolic process	5	309	64	28362	0.0009	0.024	// AT4G01700 // AT2G43620 // AT1G02360 // AT4G19810 // AT3G54420
GO:0050794	P	regulation of cellular process	75	309	4857	28362	0.00095	0.025	// AT5G05340 // AT2G42580 // AT1G36370 // AT3G24310 // AT2G02220 // AT5G44910 // AT5G21170 // AT5G05440 // AT4G17460 // AT5G47100 // AT5G25350 // AT4G37790 // AT1G34370 // AT5G24660 // AT3G24500 // AT5G64530 // AT5G25190 // AT4G25350 // AT1G02440 // AT2G32100 // AT4G34400 // AT1G18620 // AT5G13330 // AT5G61590 // AT4G22070 // AT4G25110 // AT5G12050 // AT5G24110 // AT5G47370 // AT5G50210 // AT3G05…
GO:0006820	P	anion transport	9	309	227	28362	0.0011	0.029	// AT4G35180 // AT4G25350 // AT3G54700 // AT2G38940 // AT4G21120 // AT1G12940 // AT5G43370 // AT1G78000 // AT5G43350
GO:0036293	P	response to decreased oxygen levels	5	309	70	28362	0.0013	0.034	// AT2G26150 // AT5G64905 // AT1G26410 // AT5G57220 // AT1G26380
GO:0009064	P	glutamine family amino acid metabolic process	5	309	71	28362	0.0014	0.035	// AT5G37600 // AT2G02000 // AT2G02010 // AT2G43000 // AT3G53180
GO:0070482	P	response to oxygen levels	5	309	71	28362	0.0014	0.035	// AT2G26150 // AT5G64905 // AT1G26410 // AT5G57220 // AT1G26380
GO:0012501	P	programmed cell death	7	309	147	28362	0.0015	0.036	// AT4G23280 // AT4G25110 // AT3G54420 // AT5G64530 // AT4G23210 // AT4G19700 // AT2G46240
GO:0006790	P	sulfur compound metabolic process	10	309	286	28362	0.0015	0.037	// AT5G26220 // AT5G13330 // AT1G36370 // AT1G21100 // AT5G50210 // AT5G57220 // AT1G21120 // AT5G61590 // AT2G43000 // AT3G26830
GO:0016310	P	phosphorylation	26	309	1254	28362	0.0016	0.038	// AT4G04510 // AT2G02220 // AT5G21170 // AT5G61560 // AT2G37710 // AT1G51850 // AT5G25450 // AT3G57700 // AT4G21410 // AT2G27490 // AT4G23300 // AT1G51790 // AT3G17420 // AT3G46280 // AT4G23280 // AT1G51820 // AT1G70530 // AT1G51800 // AT2G19190 // AT4G21400 // AT3G13530 // AT4G23210 // AT1G70520 // AT2G28930 // AT3G07980 // AT1G66940
GO:0006796	P	phosphate-containing compound metabolic process	33	309	1735	28362	0.0016	0.038	// AT4G04510 // AT2G02220 // AT5G21170 // AT5G61560 // AT2G37710 // AT1G51850 // AT5G25450 // AT3G57700 // AT1G80660 // AT4G21410 // AT2G27490 // AT5G50210 // AT4G23300 // AT1G51790 // AT3G17420 // AT5G40760 // AT3G46280 // AT4G23280 // AT1G51820 // AT1G70530 // AT2G40180 // AT5G02760 // AT1G51800 // AT5G11670 // AT2G19190 // AT4G21400 // AT3G13530 // AT4G23210 // AT1G13700 // AT1G70520 // AT2G28…
GO:0006793	P	phosphorus metabolic process	33	309	1751	28362	0.0018	0.043	// AT4G04510 // AT2G02220 // AT5G21170 // AT5G61560 // AT2G37710 // AT1G51850 // AT5G25450 // AT3G57700 // AT1G80660 // AT4G21410 // AT2G27490 // AT5G50210 // AT4G23300 // AT1G51790 // AT3G17420 // AT5G40760 // AT3G46280 // AT4G23280 // AT1G51820 // AT1G70530 // AT2G40180 // AT5G02760 // AT1G51800 // AT5G11670 // AT2G19190 // AT4G21400 // AT3G13530 // AT4G23210 // AT1G13700 // AT1G70520 // AT2G28…
GO:0042430	P	indole-containing compound metabolic process	5	309	77	28362	0.002	0.046	// AT1G21100 // AT1G21120 // AT5G57220 // AT2G43000 // AT3G26830
GO:0005402	F	cation:sugar symporter activity	8	309	95	28362	1.6e-05	0.0025	// AT3G18830 // AT1G11260 // AT3G54700 // AT2G38940 // AT1G77210 // AT5G43370 // AT5G43350 // AT4G36670
GO:0004568	F	chitinase activity	5	309	25	28362	1.6e-05	0.0025	// AT4G01700 // AT2G43620 // AT1G02360 // AT4G19810 // AT3G54420
GO:0005351	F	sugar:proton symporter activity	8	309	95	28362	1.6e-05	0.0025	// AT3G18830 // AT1G11260 // AT3G54700 // AT2G38940 // AT1G77210 // AT5G43370 // AT5G43350 // AT4G36670
GO:0015295	F	solute:proton symporter activity	8	309	97	28362	1.9e-05	0.0025	// AT3G18830 // AT1G11260 // AT3G54700 // AT2G38940 // AT1G77210 // AT5G43370 // AT5G43350 // AT4G36670
GO:0016614	F	oxidoreductase activity, acting on CH-OH group of donors	11	309	214	28362	3.6e-05	0.0039	// AT1G26420 // AT5G44380 // AT1G26410 // AT5G40760 // AT4G34230 // AT1G30700 // AT5G11670 // AT1G80560 // AT1G26380 // AT1G30730 // AT1G30720
GO:0051119	F	sugar transmembrane transporter activity	8	309	118	28362	6.9e-05	0.0061	// AT3G18830 // AT1G11260 // AT3G54700 // AT2G38940 // AT1G77210 // AT5G43370 // AT5G43350 // AT4G36670
GO:1901476	F	carbohydrate transporter activity	8	309	123	28362	9.1e-05	0.0061	// AT3G18830 // AT1G11260 // AT3G54700 // AT2G38940 // AT1G77210 // AT5G43370 // AT5G43350 // AT4G36670
GO:0015144	F	carbohydrate transmembrane transporter activity	8	309	123	28362	9.1e-05	0.0061	// AT3G18830 // AT1G11260 // AT3G54700 // AT2G38940 // AT1G77210 // AT5G43370 // AT5G43350 // AT4G36670
GO:0015294	F	solute:cation symporter activity	8	309	128	28362	0.00012	0.007	// AT3G18830 // AT1G11260 // AT3G54700 // AT2G38940 // AT1G77210 // AT5G43370 // AT5G43350 // AT4G36670
GO:0015293	F	symporter activity	9	309	171	28362	0.00016	0.0083	// AT3G18830 // AT1G11260 // AT3G54700 // AT2G38940 // AT1G77210 // AT5G43370 // AT1G78000 // AT5G43350 // AT4G36670
GO:0005488	F	binding	163	309	12081	28362	0.00022	0.01	// AT1G13110 // AT4G04510 // AT3G24310 // AT1G24530 // AT2G02000 // AT3G48000 // AT3G46230 // AT5G47100 // AT5G64100 // AT3G57700 // AT5G64530 // AT3G16530 // AT2G38940 // AT1G26380 // AT3G49620 // AT1G21120 // AT1G78860 // AT3G24495 // AT4G34210 // AT3G17420 // AT2G44130 // AT5G61560 // AT1G51820 // AT1G64400 // AT5G47370 // AT2G02010 // AT5G02760 // AT2G26150 // AT3G12580 // AT4G37790 // AT4G19…
GO:0000166	F	nucleotide binding	58	309	3370	28362	0.00032	0.01	// AT3G63380 // AT4G04510 // AT3G12580 // AT2G02220 // AT1G24530 // AT5G44380 // AT5G21170 // AT3G48000 // AT2G37710 // AT3G07350 // AT3G21700 // AT1G51850 // AT3G57700 // AT1G16030 // AT3G61240 // AT1G02440 // AT1G80660 // AT4G18430 // AT1G61550 // AT1G26410 // AT2G27490 // AT1G26380 // AT4G23300 // AT1G51790 // AT4G11170 // AT1G30700 // AT3G24495 // AT3G17420 // AT5G61560 // AT1G30720 // AT3G21…
GO:0022891	F	substrate-specific transmembrane transporter activity	23	309	916	28362	0.00024	0.01	// AT3G63380 // AT3G54700 // AT4G21120 // AT1G05300 // AT5G25450 // AT1G80660 // AT1G11260 // AT2G38940 // AT5G55930 // AT1G12940 // AT4G36670 // AT4G35180 // AT3G18830 // AT3G62150 // AT1G31885 // AT5G43370 // AT1G78000 // AT1G64170 // AT5G43350 // AT2G29100 // AT1G77210 // AT5G48410 // AT1G09930
GO:1901265	F	nucleoside phosphate binding	58	309	3370	28362	0.00032	0.01	// AT3G63380 // AT4G04510 // AT3G12580 // AT2G02220 // AT1G24530 // AT5G44380 // AT5G21170 // AT3G48000 // AT2G37710 // AT3G07350 // AT3G21700 // AT1G51850 // AT3G57700 // AT1G16030 // AT3G61240 // AT1G02440 // AT1G80660 // AT4G18430 // AT1G61550 // AT1G26410 // AT2G27490 // AT1G26380 // AT4G23300 // AT1G51790 // AT4G11170 // AT1G30700 // AT3G24495 // AT3G17420 // AT5G61560 // AT1G30720 // AT3G21…
GO:0016301	F	kinase activity	31	309	1436	28362	0.00029	0.01	// AT4G04510 // AT2G02220 // AT5G21170 // AT5G61560 // AT2G37710 // AT1G51850 // AT3G57700 // AT1G61550 // AT2G27490 // AT3G05660 // AT4G23300 // AT1G51790 // AT3G17420 // AT3G46280 // AT4G23280 // AT1G51820 // AT1G70530 // AT1G51800 // AT4G21410 // AT2G19190 // AT5G51830 // AT4G21400 // AT3G51990 // AT1G61370 // AT3G13530 // AT1G16090 // AT4G23210 // AT1G70520 // AT2G28930 // AT3G07980 // AT1G66…
GO:0015075	F	ion transmembrane transporter activity	18	309	629	28362	0.00026	0.01	// AT1G80660 // AT3G63380 // AT1G11260 // AT2G29100 // AT3G54700 // AT2G38940 // AT1G77210 // AT1G12940 // AT4G21120 // AT1G05300 // AT5G48410 // AT5G25450 // AT5G43370 // AT1G78000 // AT1G64170 // AT5G43350 // AT3G18830 // AT4G36670
GO:0097367	F	carbohydrate derivative binding	49	309	2696	28362	0.00031	0.01	// AT3G63380 // AT4G04510 // AT3G12580 // AT2G02220 // AT5G21170 // AT3G48000 // AT3G54420 // AT3G07350 // AT3G21700 // AT1G51850 // AT3G57700 // AT1G16030 // AT3G61240 // AT1G02440 // AT1G80660 // AT4G18430 // AT1G61550 // AT2G37710 // AT2G27490 // AT2G43620 // AT4G23300 // AT1G51790 // AT4G11170 // AT3G24495 // AT3G17420 // AT5G61560 // AT3G21230 // AT1G51820 // AT1G64400 // AT1G70530 // AT3G62…
GO:0032550	F	purine ribonucleoside binding	47	309	2612	28362	0.00051	0.012	// AT3G63380 // AT4G04510 // AT3G12580 // AT2G02220 // AT5G21170 // AT3G48000 // AT2G37710 // AT3G07350 // AT3G21700 // AT1G51850 // AT3G57700 // AT1G16030 // AT3G61240 // AT1G02440 // AT1G80660 // AT4G18430 // AT1G61550 // AT2G27490 // AT4G23300 // AT1G51790 // AT4G11170 // AT3G24495 // AT3G17420 // AT5G61560 // AT3G21230 // AT1G51820 // AT1G64400 // AT1G70530 // AT3G62150 // AT1G02430 // AT1G51…
GO:0001883	F	purine nucleoside binding	47	309	2612	28362	0.00051	0.012	// AT3G63380 // AT4G04510 // AT3G12580 // AT2G02220 // AT5G21170 // AT3G48000 // AT2G37710 // AT3G07350 // AT3G21700 // AT1G51850 // AT3G57700 // AT1G16030 // AT3G61240 // AT1G02440 // AT1G80660 // AT4G18430 // AT1G61550 // AT2G27490 // AT4G23300 // AT1G51790 // AT4G11170 // AT3G24495 // AT3G17420 // AT5G61560 // AT3G21230 // AT1G51820 // AT1G64400 // AT1G70530 // AT3G62150 // AT1G02430 // AT1G51…
GO:0001882	F	nucleoside binding	47	309	2618	28362	0.00054	0.012	// AT3G63380 // AT4G04510 // AT3G12580 // AT2G02220 // AT5G21170 // AT3G48000 // AT2G37710 // AT3G07350 // AT3G21700 // AT1G51850 // AT3G57700 // AT1G16030 // AT3G61240 // AT1G02440 // AT1G80660 // AT4G18430 // AT1G61550 // AT2G27490 // AT4G23300 // AT1G51790 // AT4G11170 // AT3G24495 // AT3G17420 // AT5G61560 // AT3G21230 // AT1G51820 // AT1G64400 // AT1G70530 // AT3G62150 // AT1G02430 // AT1G51…
GO:0032549	F	ribonucleoside binding	47	309	2617	28362	0.00053	0.012	// AT3G63380 // AT4G04510 // AT3G12580 // AT2G02220 // AT5G21170 // AT3G48000 // AT2G37710 // AT3G07350 // AT3G21700 // AT1G51850 // AT3G57700 // AT1G16030 // AT3G61240 // AT1G02440 // AT1G80660 // AT4G18430 // AT1G61550 // AT2G27490 // AT4G23300 // AT1G51790 // AT4G11170 // AT3G24495 // AT3G17420 // AT5G61560 // AT3G21230 // AT1G51820 // AT1G64400 // AT1G70530 // AT3G62150 // AT1G02430 // AT1G51…
GO:0005524	F	ATP binding	42	309	2248	28362	0.0005	0.012	// AT3G63380 // AT4G04510 // AT3G12580 // AT2G02220 // AT5G21170 // AT3G48000 // AT2G37710 // AT3G07350 // AT1G51850 // AT3G57700 // AT1G16030 // AT3G61240 // AT1G80660 // AT1G61550 // AT2G27490 // AT4G23300 // AT1G51790 // AT3G24495 // AT3G17420 // AT5G61560 // AT3G21230 // AT1G51820 // AT1G64400 // AT1G70530 // AT3G62150 // AT1G51800 // AT1G74310 // AT1G70520 // AT4G21410 // AT1G59780 // AT2G19…
GO:0036094	F	small molecule binding	58	309	3434	28362	0.00052	0.012	// AT3G63380 // AT4G04510 // AT3G12580 // AT2G02220 // AT1G24530 // AT5G44380 // AT5G21170 // AT3G48000 // AT2G37710 // AT3G07350 // AT3G21700 // AT1G51850 // AT3G57700 // AT1G16030 // AT3G61240 // AT1G02440 // AT1G80660 // AT4G18430 // AT1G61550 // AT1G26410 // AT2G27490 // AT1G26380 // AT4G23300 // AT1G51790 // AT4G11170 // AT1G30700 // AT3G24495 // AT3G17420 // AT5G61560 // AT1G30720 // AT3G21…
GO:0035639	F	purine ribonucleoside triphosphate binding	46	309	2515	28362	0.00042	0.012	// AT3G63380 // AT4G04510 // AT3G12580 // AT2G02220 // AT5G21170 // AT3G48000 // AT2G37710 // AT3G07350 // AT3G21700 // AT1G51850 // AT3G57700 // AT1G16030 // AT3G61240 // AT1G02440 // AT1G80660 // AT4G18430 // AT1G61550 // AT2G27490 // AT4G23300 // AT1G51790 // AT3G24495 // AT3G17420 // AT5G61560 // AT3G21230 // AT1G51820 // AT1G64400 // AT1G70530 // AT3G62150 // AT1G02430 // AT1G51800 // AT1G74…
GO:0017076	F	purine nucleotide binding	47	309	2633	28362	0.00061	0.012	// AT3G63380 // AT4G04510 // AT3G12580 // AT2G02220 // AT5G21170 // AT3G48000 // AT2G37710 // AT3G07350 // AT3G21700 // AT1G51850 // AT3G57700 // AT1G16030 // AT3G61240 // AT1G02440 // AT1G80660 // AT4G18430 // AT1G61550 // AT2G27490 // AT4G23300 // AT1G51790 // AT4G11170 // AT3G24495 // AT3G17420 // AT5G61560 // AT3G21230 // AT1G51820 // AT1G64400 // AT1G70530 // AT3G62150 // AT1G02430 // AT1G51…
GO:0048037	F	cofactor binding	14	309	451	28362	0.00058	0.012	// AT1G26420 // AT1G36370 // AT5G44380 // AT2G02000 // AT2G02010 // AT1G26410 // AT1G26380 // AT1G30730 // AT1G30700 // AT5G11670 // AT1G80560 // AT5G40760 // AT1G30720 // AT4G26200
GO:0032555	F	purine ribonucleotide binding	47	309	2631	28362	0.0006	0.012	// AT3G63380 // AT4G04510 // AT3G12580 // AT2G02220 // AT5G21170 // AT3G48000 // AT2G37710 // AT3G07350 // AT3G21700 // AT1G51850 // AT3G57700 // AT1G16030 // AT3G61240 // AT1G02440 // AT1G80660 // AT4G18430 // AT1G61550 // AT2G27490 // AT4G23300 // AT1G51790 // AT4G11170 // AT3G24495 // AT3G17420 // AT5G61560 // AT3G21230 // AT1G51820 // AT1G64400 // AT1G70530 // AT3G62150 // AT1G02430 // AT1G51…
GO:0004672	F	protein kinase activity	22	309	925	28362	0.00067	0.013	// AT4G04510 // AT2G02220 // AT5G21170 // AT5G61560 // AT2G37710 // AT1G51850 // AT4G21410 // AT4G23300 // AT1G51790 // AT3G17420 // AT4G23280 // AT1G51820 // AT1G70530 // AT1G51800 // AT2G19190 // AT4G21400 // AT3G13530 // AT1G16090 // AT4G23210 // AT1G70520 // AT2G28930 // AT3G07980
GO:0032559	F	adenyl ribonucleotide binding	43	309	2364	28362	0.00073	0.013	// AT3G63380 // AT4G04510 // AT3G12580 // AT2G02220 // AT5G21170 // AT3G48000 // AT2G37710 // AT3G07350 // AT1G51850 // AT3G57700 // AT1G16030 // AT3G61240 // AT1G80660 // AT1G61550 // AT2G27490 // AT4G23300 // AT1G51790 // AT4G11170 // AT3G24495 // AT3G17420 // AT5G61560 // AT3G21230 // AT1G51820 // AT1G64400 // AT1G70530 // AT3G62150 // AT1G51800 // AT1G74310 // AT1G70520 // AT4G21410 // AT1G59…
GO:0030554	F	adenyl nucleotide binding	43	309	2366	28362	0.00075	0.013	// AT3G63380 // AT4G04510 // AT3G12580 // AT2G02220 // AT5G21170 // AT3G48000 // AT2G37710 // AT3G07350 // AT1G51850 // AT3G57700 // AT1G16030 // AT3G61240 // AT1G80660 // AT1G61550 // AT2G27490 // AT4G23300 // AT1G51790 // AT4G11170 // AT3G24495 // AT3G17420 // AT5G61560 // AT3G21230 // AT1G51820 // AT1G64400 // AT1G70530 // AT3G62150 // AT1G51800 // AT1G74310 // AT1G70520 // AT4G21410 // AT1G59…
GO:0032553	F	ribonucleotide binding	47	309	2664	28362	0.00078	0.013	// AT3G63380 // AT4G04510 // AT3G12580 // AT2G02220 // AT5G21170 // AT3G48000 // AT2G37710 // AT3G07350 // AT3G21700 // AT1G51850 // AT3G57700 // AT1G16030 // AT3G61240 // AT1G02440 // AT1G80660 // AT4G18430 // AT1G61550 // AT2G27490 // AT4G23300 // AT1G51790 // AT4G11170 // AT3G24495 // AT3G17420 // AT5G61560 // AT3G21230 // AT1G51820 // AT1G64400 // AT1G70530 // AT3G62150 // AT1G02430 // AT1G51…
GO:0004601	F	peroxidase activity	7	309	133	28362	0.00084	0.014	// AT5G05340 // AT4G08770 // AT5G39580 // AT5G64120 // AT4G36430 // AT5G19880 // AT5G64100
GO:0015103	F	inorganic anion transmembrane transporter activity	6	309	96	28362	0.00085	0.014	// AT3G54700 // AT2G38940 // AT1G12940 // AT5G43370 // AT1G78000 // AT5G43350
GO:0016773	F	phosphotransferase activity, alcohol group as acceptor	24	309	1072	28362	0.00087	0.014	// AT4G04510 // AT2G02220 // AT5G21170 // AT5G61560 // AT2G37710 // AT1G51850 // AT4G21410 // AT2G27490 // AT4G23300 // AT1G51790 // AT3G17420 // AT4G23280 // AT1G51820 // AT1G70530 // AT1G51800 // AT2G19190 // AT5G51830 // AT4G21400 // AT3G13530 // AT1G16090 // AT4G23210 // AT1G70520 // AT2G28930 // AT3G07980
GO:0004674	F	protein serine/threonine kinase activity	19	309	767	28362	0.00097	0.015	// AT4G23280 // AT4G04510 // AT1G51820 // AT2G02220 // AT1G70530 // AT5G21170 // AT5G61560 // AT2G37710 // AT4G23300 // AT1G70520 // AT3G13530 // AT4G21410 // AT1G16090 // AT4G23210 // AT3G17420 // AT4G21400 // AT2G19190 // AT2G28930 // AT3G07980
GO:0016684	F	oxidoreductase activity, acting on peroxide as acceptor	7	309	139	28362	0.0011	0.016	// AT5G05340 // AT4G08770 // AT5G39580 // AT5G64120 // AT4G36430 // AT5G19880 // AT5G64100
GO:0050660	F	flavin adenine dinucleotide binding	7	309	141	28362	0.0012	0.017	// AT1G26420 // AT5G44380 // AT1G26410 // AT1G26380 // AT1G30700 // AT1G30730 // AT1G30720
GO:0050662	F	coenzyme binding	10	309	281	28362	0.0013	0.018	// AT1G26420 // AT5G44380 // AT1G26410 // AT5G40760 // AT1G30700 // AT5G11670 // AT1G80560 // AT1G26380 // AT1G30730 // AT1G30720
GO:0022892	F	substrate-specific transporter activity	23	309	1045	28362	0.0014	0.019	// AT3G63380 // AT3G54700 // AT4G21120 // AT1G05300 // AT5G25450 // AT1G80660 // AT1G11260 // AT2G38940 // AT5G55930 // AT1G12940 // AT4G36670 // AT4G35180 // AT3G18830 // AT3G62150 // AT1G31885 // AT5G43370 // AT1G78000 // AT1G64170 // AT5G43350 // AT2G29100 // AT1G77210 // AT5G48410 // AT1G09930
GO:0015291	F	secondary active transmembrane transporter activity	11	309	338	28362	0.0015	0.02	// AT3G18830 // AT3G23550 // AT1G11260 // AT3G54700 // AT2G38940 // AT1G77210 // AT5G43370 // AT1G78000 // AT1G64170 // AT5G43350 // AT4G36670
GO:0022857	F	transmembrane transporter activity	24	309	1146	28362	0.0021	0.027	// AT3G63380 // AT3G54700 // AT4G21120 // AT1G05300 // AT5G25450 // AT1G80660 // AT1G11260 // AT2G38940 // AT5G55930 // AT1G12940 // AT4G36670 // AT4G35180 // AT3G18830 // AT3G23550 // AT3G62150 // AT1G31885 // AT5G43370 // AT1G78000 // AT1G64170 // AT5G43350 // AT2G29100 // AT1G77210 // AT5G48410 // AT1G09930
GO:0008324	F	cation transmembrane transporter activity	13	309	464	28362	0.0022	0.028	// AT1G80660 // AT3G63380 // AT1G11260 // AT3G54700 // AT2G38940 // AT1G77210 // AT3G18830 // AT1G05300 // AT5G25450 // AT5G43370 // AT1G64170 // AT5G43350 // AT4G36670
GO:0020037	F	heme binding	11	309	360	28362	0.0025	0.031	// AT5G05340 // AT1G13110 // AT4G08770 // AT5G39580 // AT5G64120 // AT5G57220 // AT4G36430 // AT5G19880 // AT5G64100 // AT1G13080 // AT3G26830
GO:0008509	F	anion transmembrane transporter activity	7	309	164	28362	0.0026	0.032	// AT3G54700 // AT2G38940 // AT4G21120 // AT1G12940 // AT5G43370 // AT1G78000 // AT5G43350
GO:0016772	F	transferase activity, transferring phosphorus-containing groups	31	309	1657	28362	0.0028	0.033	// AT4G04510 // AT2G02220 // AT5G21170 // AT5G61560 // AT2G37710 // AT1G51850 // AT3G57700 // AT1G61550 // AT2G27490 // AT3G05660 // AT4G23300 // AT1G51790 // AT3G17420 // AT3G46280 // AT4G23280 // AT1G51820 // AT1G70530 // AT1G51800 // AT4G21410 // AT2G19190 // AT5G51830 // AT4G21400 // AT3G51990 // AT1G61370 // AT3G13530 // AT1G16090 // AT4G23210 // AT1G70520 // AT2G28930 // AT3G07980 // AT1G66…
GO:0016491	F	oxidoreductase activity	29	309	1547	28362	0.0037	0.042	// AT5G05340 // AT4G34230 // AT1G13110 // AT5G44380 // AT2G30750 // AT5G64120 // AT3G48000 // AT5G64100 // AT5G25450 // AT2G47140 // AT1G26410 // AT1G26380 // AT3G49620 // AT1G30700 // AT5G40760 // AT1G30720 // AT3G50210 // AT2G36690 // AT5G39580 // AT5G57220 // AT5G19880 // AT1G13080 // AT5G11670 // AT3G26830 // AT1G26420 // AT4G08770 // AT1G80560 // AT4G36430 // AT1G30730
GO:0003824	F	catalytic activity	122	309	9101	28362	0.0038	0.043	// AT5G07010 // AT4G04510 // AT4G19410 // AT2G02000 // AT3G48000 // AT1G13110 // AT5G19530 // AT5G64100 // AT3G57700 // AT4G25110 // AT3G05660 // AT1G26380 // AT3G49620 // AT1G21120 // AT4G34210 // AT3G17420 // AT5G61560 // AT3G46280 // AT1G51820 // AT1G64400 // AT1G70530 // AT2G02010 // AT5G02760 // AT5G48140 // AT4G19700 // AT3G11340 // AT4G08770 // AT1G61370 // AT5G24230 // AT4G34470 // AT3G13…
GO:0016209	F	antioxidant activity	7	309	181	28362	0.0044	0.049	// AT5G05340 // AT4G08770 // AT5G39580 // AT5G64120 // AT4G36430 // AT5G19880 // AT5G64100
GO:0071944	C	cell periphery	99	309	4309	28362	1.5e-13	3.5e-11	// AT4G04510 // AT4G25350 // AT1G24530 // AT3G54700 // AT2G40330 // AT5G61560 // AT5G47100 // AT4G21120 // AT2G38940 // AT3G05660 // AT1G26380 // AT4G27270 // AT1G78860 // AT3G17420 // AT5G52900 // AT4G36670 // AT1G51820 // AT1G70530 // AT5G43370 // AT3G12580 // AT5G64100 // AT1G52200 // AT1G61370 // AT2G39530 // AT3G13790 // AT2G28930 // AT5G05340 // AT2G02220 // AT1G05300 // AT1G51850 // AT4G18…
GO:0005886	C	plasma membrane	80	309	3735	28362	2.1e-09	2.5e-07	// AT4G35180 // AT3G63380 // AT4G04510 // AT4G25350 // AT2G02220 // AT1G24530 // AT3G54700 // AT2G40330 // AT5G61560 // AT5G47100 // AT2G37710 // AT4G21120 // AT1G05300 // AT1G51850 // AT3G12580 // AT3G23550 // AT1G66940 // AT1G16030 // AT4G27450 // AT4G38840 // AT1G77210 // AT1G80660 // AT4G18430 // AT2G19190 // AT1G11260 // AT4G23300 // AT2G38940 // AT5G55930 // AT1G70530 // AT3G05660 // AT1G31…
GO:0030312	C	external encapsulating structure	28	309	706	28362	9.1e-09	5.4e-07	// AT5G05340 // AT5G44380 // AT4G19410 // AT5G64120 // AT3G09440 // AT5G64100 // AT1G16030 // AT5G51550 // AT1G78860 // AT4G19810 // AT4G01700 // AT5G56870 // AT3G54420 // AT5G65430 // AT5G37600 // AT5G11670 // AT5G25460 // AT3G16530 // AT3G12580 // AT2G38870 // AT1G78850 // AT4G36430 // AT3G13790 // AT4G12500 // AT5G52640 // AT3G22060 // AT1G69530 // AT2G47550
GO:0005618	C	cell wall	28	309	706	28362	9.1e-09	5.4e-07	// AT5G05340 // AT5G44380 // AT4G19410 // AT5G64120 // AT3G09440 // AT5G64100 // AT1G16030 // AT5G51550 // AT1G78860 // AT4G19810 // AT4G01700 // AT5G56870 // AT3G54420 // AT5G65430 // AT5G37600 // AT5G11670 // AT5G25460 // AT3G16530 // AT3G12580 // AT2G38870 // AT1G78850 // AT4G36430 // AT3G13790 // AT4G12500 // AT5G52640 // AT3G22060 // AT1G69530 // AT2G47550
GO:0005576	C	extracellular region	60	309	2954	28362	2.1e-06	9.8e-05	// AT5G05340 // AT5G19120 // AT4G01700 // AT3G54700 // AT5G64120 // AT1G72060 // AT3G54420 // AT5G64100 // AT3G09405 // AT3G13790 // AT5G51550 // AT4G21410 // AT1G26410 // AT1G19610 // AT1G26380 // AT1G66100 // AT2G43620 // AT1G30700 // AT4G19410 // AT3G12580 // AT4G19810 // AT3G46280 // AT4G23280 // AT5G48540 // AT5G56870 // AT5G39580 // AT1G70530 // AT3G47380 // AT3G09440 // AT2G46140 // AT5G19…
GO:0005887	C	integral component of plasma membrane	9	309	184	28362	0.00026	0.01	// AT3G63380 // AT3G54700 // AT2G38940 // AT5G55930 // AT1G31885 // AT5G43370 // AT1G78000 // AT1G09930 // AT5G43350
GO:0044464	C	cell part	269	309	22662	28362	0.0007	0.021	// AT5G10710 // AT5G07010 // AT4G04510 // AT4G25350 // AT1G24530 // AT2G44370 // AT3G54700 // AT5G35320 // AT3G48000 // AT3G46230 // AT5G47100 // AT5G19530 // AT4G21120 // AT3G21700 // AT3G57700 // AT5G64530 // AT3G16530 // AT3G24310 // AT5G64905 // AT4G35770 // AT1G30850 // AT2G38940 // AT3G05660 // AT3G13790 // AT1G26380 // AT4G27270 // AT1G21120 // AT1G78860 // AT3G24495 // AT4G34210 // AT3G17…
GO:0005623	C	cell	269	309	22664	28362	0.00071	0.021	// AT5G10710 // AT5G07010 // AT4G04510 // AT4G25350 // AT1G24530 // AT2G44370 // AT3G54700 // AT5G35320 // AT3G48000 // AT3G46230 // AT5G47100 // AT5G19530 // AT4G21120 // AT3G21700 // AT3G57700 // AT5G64530 // AT3G16530 // AT3G24310 // AT5G64905 // AT4G35770 // AT1G30850 // AT2G38940 // AT3G05660 // AT3G13790 // AT1G26380 // AT4G27270 // AT1G21120 // AT1G78860 // AT3G24495 // AT4G34210 // AT3G17…
GO:0030054	C	cell junction	20	309	901	28362	0.0026	0.05	// AT1G11260 // AT4G27270 // AT4G19410 // AT2G38940 // AT2G39210 // AT5G44380 // AT3G09440 // AT1G78100 // AT5G64100 // AT3G17420 // AT1G51850 // AT5G11670 // AT3G07870 // AT5G25460 // AT5G37600 // AT4G27450 // AT1G30580 // AT5G51550 // AT1G70520 // AT2G46240
GO:0005911	C	cell-cell junction	20	309	901	28362	0.0026	0.05	// AT1G11260 // AT4G27270 // AT4G19410 // AT2G38940 // AT2G39210 // AT5G44380 // AT3G09440 // AT1G78100 // AT5G64100 // AT3G17420 // AT1G51850 // AT5G11670 // AT3G07870 // AT5G25460 // AT5G37600 // AT4G27450 // AT1G30580 // AT5G51550 // AT1G70520 // AT2G46240
GO:0009506	C	plasmodesma	20	309	899	28362	0.0025	0.05	// AT1G11260 // AT4G27270 // AT4G19410 // AT2G38940 // AT2G39210 // AT5G44380 // AT3G09440 // AT1G78100 // AT5G64100 // AT3G17420 // AT1G51850 // AT5G11670 // AT3G07870 // AT5G25460 // AT5G37600 // AT4G27450 // AT1G30580 // AT5G51550 // AT1G70520 // AT2G46240
GO:0055044	C	symplast	20	309	899	28362	0.0025	0.05	// AT1G11260 // AT4G27270 // AT4G19410 // AT2G38940 // AT2G39210 // AT5G44380 // AT3G09440 // AT1G78100 // AT5G64100 // AT3G17420 // AT1G51850 // AT5G11670 // AT3G07870 // AT5G25460 // AT5G37600 // AT4G27450 // AT1G30580 // AT5G51550 // AT1G70520 // AT2G46240
Down-Regulated Genes
GO:0009415	P	response to water	12	243	355	28362	7.9e-05	0.0084	// AT5G59310 // AT2G14610 // AT5G59320 // AT2G38760 // AT3G02130 // AT3G19580 // AT5G52310 // AT3G18490 // AT1G05680 // AT1G52400 // AT2G18050 // AT2G15970
GO:0009414	P	response to water deprivation	12	243	347	28362	6.4e-05	0.0084	// AT5G59310 // AT2G14610 // AT5G59320 // AT2G38760 // AT3G02130 // AT3G19580 // AT5G52310 // AT3G18490 // AT1G05680 // AT1G52400 // AT2G18050 // AT2G15970
GO:0007169	P	transmembrane receptor protein tyrosine kinase signaling pathway	6	243	130	28362	0.0011	0.035	// AT3G20190 // AT3G56370 // AT3G02130 // AT5G49780 // AT1G69990 // AT3G46370
GO:0009605	P	response to external stimulus	26	243	1582	28362	0.0013	0.035	// AT1G49430 // AT2G26020 // AT3G20600 // AT5G52310 // AT1G05680 // AT1G52400 // AT2G15970 // AT1G61340 // AT2G14610 // AT1G66270 // AT1G15010 // AT1G74930 // AT3G16690 // AT3G28740 // ATCG00120 // AT3G57260 // AT2G14210 // AT3G18490 // AT1G73260 // AT2G46990 // AT4G37410 // AT3G45860 // AT5G44420 // AT3G51860 // AT3G48520 // AT1G72520
GO:0006950	P	response to stress	47	243	3506	28362	0.0013	0.035	// AT5G59310 // AT1G75230 // AT1G64760 // AT1G49430 // AT5G19890 // AT2G26020 // AT3G20600 // AT5G52310 // AT1G05680 // AT1G52400 // AT2G15970 // AT4G17770 // AT1G61340 // AT2G14610 // AT3G25100 // AT1G16850 // AT1G66270 // AT3G02130 // AT1G15010 // AT4G12000 // AT1G74930 // AT5G09990 // AT5G62520 // AT3G16690 // AT3G28740 // ATCG00120 // AT3G19580 // AT3G25010 // AT5G59320 // AT2G38760 // AT3G57…
GO:0007167	P	enzyme linked receptor protein signaling pathway	6	243	130	28362	0.0011	0.035	// AT3G20190 // AT3G56370 // AT3G02130 // AT5G49780 // AT1G69990 // AT3G46370
GO:0009651	P	response to salt stress	13	243	574	28362	0.0016	0.035	// AT5G59310 // AT1G16850 // AT2G38760 // AT1G66270 // AT1G61340 // AT5G62520 // AT1G05680 // AT1G73260 // AT1G52400 // AT1G66280 // AT5G46830 // AT5G52310 // AT3G19580
GO:0006970	P	response to osmotic stress	14	243	636	28362	0.0014	0.035	// AT5G59310 // AT1G16850 // AT2G38760 // AT1G66270 // AT1G61340 // AT5G62520 // AT3G16690 // AT1G05680 // AT1G73260 // AT1G52400 // AT1G66280 // AT5G46830 // AT5G52310 // AT3G19580
GO:0050896	P	response to stimulus	74	243	6250	28362	0.0015	0.035	// AT1G64380 // AT5G59310 // AT1G75230 // AT1G64760 // AT5G39620 // AT1G49430 // AT5G44050 // AT5G19890 // AT3G09870 // AT3G51860 // AT5G52310 // AT1G05680 // AT3G46370 // AT1G52400 // AT2G29110 // AT1G28370 // AT2G15970 // AT4G17770 // AT2G41970 // AT1G61340 // AT2G14610 // AT3G25100 // AT1G16850 // AT1G66270 // AT3G02130 // AT1G15010 // AT4G12000 // AT1G74930 // AT2G04050 // AT5G09990 // AT5G62…
GO:0051704	P	multi-organism process	27	243	1631	28362	0.00094	0.035	// AT1G49430 // AT2G26020 // AT3G51860 // AT5G52310 // AT1G52400 // AT2G41970 // AT1G61340 // AT2G14610 // AT3G02130 // AT1G15010 // AT1G74930 // AT2G13680 // AT3G28740 // ATCG00120 // AT1G68610 // AT3G57260 // AT3G04690 // AT3G18490 // AT1G73260 // AT2G12940 // AT4G37410 // AT3G20190 // AT3G45860 // AT5G44420 // AT3G20600 // AT3G48520 // AT1G72520
GO:0009409	P	response to cold	10	243	384	28362	0.0021	0.039	// AT1G66280 // AT2G38760 // AT3G22840 // AT1G66270 // AT3G02130 // AT3G57260 // AT5G52310 // AT3G16690 // ATCG00120 // AT2G15970
GO:1901700	P	response to oxygen-containing compound	25	243	1557	28362	0.0022	0.039	// AT1G64380 // AT5G59310 // AT5G52310 // AT1G05680 // AT1G52400 // AT2G15970 // AT1G61340 // AT2G14610 // AT3G02130 // AT3G16690 // AT1G26960 // AT3G19580 // AT5G59320 // AT2G38760 // AT2G14210 // AT3G18490 // AT1G73260 // AT2G18050 // AT3G44350 // AT2G32020 // AT3G45860 // AT5G44420 // AT1G74430 // AT1G72520 // AT3G18710
GO:0043207	P	response to external biotic stimulus	20	243	1212	28362	0.0044	0.045	// AT1G61340 // AT2G14610 // AT4G37410 // AT3G45860 // AT2G26020 // AT1G49430 // AT3G28740 // AT1G15010 // AT3G57260 // AT1G74930 // AT3G48520 // AT3G51860 // AT5G52310 // AT3G18490 // AT3G20600 // AT1G73260 // AT1G52400 // ATCG00120 // AT5G44420 // AT1G72520
GO:0009611	P	response to wounding	7	243	217	28362	0.0032	0.045	// AT1G61340 // AT5G44420 // AT1G74930 // AT3G48520 // AT5G52310 // AT1G73260 // AT1G72520
GO:0032787	P	monocarboxylic acid metabolic process	11	243	481	28362	0.0034	0.045	// AT1G06120 // AT1G06090 // AT3G48520 // AT5G27520 // AT1G49430 // AT2G37700 // AT4G13840 // AT3G52160 // AT1G52400 // AT2G43840 // AT1G72520
GO:0042221	P	response to chemical	38	243	2853	28362	0.0045	0.045	// AT1G64380 // AT5G59310 // AT5G44050 // AT3G51860 // AT5G52310 // AT1G05680 // AT1G52400 // AT3G09870 // AT1G28370 // AT2G15970 // AT1G61340 // AT2G14610 // AT1G66270 // AT3G02130 // AT1G74930 // AT2G04050 // AT3G16690 // AT1G26960 // AT5G11590 // AT3G19580 // AT2G47750 // AT5G59320 // AT2G38760 // AT2G14210 // AT3G18490 // AT1G73260 // AT2G18050 // AT3G44350 // AT2G46990 // AT2G32020 // AT3G03…
GO:0051707	P	response to other organism	20	243	1210	28362	0.0044	0.045	// AT1G61340 // AT2G14610 // AT4G37410 // AT3G45860 // AT2G26020 // AT1G49430 // AT3G28740 // AT1G15010 // AT3G57260 // AT1G74930 // AT3G48520 // AT3G51860 // AT5G52310 // AT3G18490 // AT3G20600 // AT1G73260 // AT1G52400 // ATCG00120 // AT5G44420 // AT1G72520
GO:0010243	P	response to organonitrogen compound	6	243	166	28362	0.0036	0.045	// AT1G64380 // AT1G61340 // AT2G14610 // AT3G44350 // AT3G19580 // AT3G18710
GO:0006633	P	fatty acid biosynthetic process	6	243	158	28362	0.0029	0.045	// AT1G06090 // AT4G13840 // AT1G49430 // AT2G37700 // AT1G06120 // AT3G52160
GO:0009719	P	response to endogenous stimulus	26	243	1732	28362	0.0043	0.045	// AT1G64380 // AT5G59310 // AT5G52310 // AT1G05680 // AT1G52400 // AT3G09870 // AT1G28370 // AT2G15970 // AT1G61340 // AT2G14610 // AT1G66270 // AT1G74930 // AT5G11590 // AT1G26960 // AT3G19580 // AT2G47750 // AT5G59320 // AT2G46990 // AT3G18490 // AT3G44350 // AT2G32020 // AT5G44420 // AT2G41310 // AT1G19210 // AT1G74430 // AT3G18710
GO:0001101	P	response to acid chemical	20	243	1181	28362	0.0034	0.045	// AT1G61340 // AT2G14610 // AT3G45860 // AT5G59320 // AT2G38760 // AT5G44420 // AT1G26960 // AT3G02130 // AT5G59310 // AT3G19580 // AT5G52310 // AT3G18490 // AT1G05680 // AT1G73260 // AT1G52400 // AT2G18050 // AT1G74430 // AT2G32020 // AT2G15970 // AT1G72520
GO:0007166	P	cell surface receptor signaling pathway	7	243	234	28362	0.0047	0.046	// AT2G41970 // AT3G20190 // AT3G56370 // AT3G02130 // AT5G49780 // AT1G69990 // AT3G46370
GO:0010033	P	response to organic substance	29	243	2023	28362	0.0049	0.046	// AT1G64380 // AT5G59310 // AT5G52310 // AT1G05680 // AT1G52400 // AT3G09870 // AT1G28370 // AT2G15970 // AT1G61340 // AT2G14610 // AT1G66270 // AT1G74930 // AT3G16690 // AT1G26960 // AT5G11590 // AT3G19580 // AT2G47750 // AT5G59320 // AT2G46990 // AT3G18490 // AT1G73260 // AT3G44350 // AT2G32020 // AT3G45860 // AT5G44420 // AT2G41310 // AT1G19210 // AT1G74430 // AT3G18710
GO:0008422	F	beta-glucosidase activity	6	243	71	28362	5.1e-05	0.0033	// AT1G66280 // AT1G64760 // AT1G66270 // AT3G57260 // AT4G21760 // AT1G52400
GO:0015926	F	glucosidase activity	6	243	87	28362	0.00015	0.0048	// AT1G66280 // AT1G64760 // AT1G66270 // AT3G57260 // AT4G21760 // AT1G52400
