# Supplementary material for: Novel molecular components involved in callose-mediated Arabidopsis defense against Salmonella enterica and Escherichia coli O157:H7
Source: BMC Plant Biol. 2020 Jan 8;20:16. doi: 10.1186/s12870-019-2232-x (PMC6950905; doi:10.1186/s12870-019-2232-x)
Supplement: Supplementary file 8 — Additional file 8. List of Arabidopsis mutants and primer sequences used to validate the mutation. [file 12870_2019_2232_MOESM8_ESM.xlsx]

## Sheet: Table S4
Table S4. List of Arabidopsis mutants and primer sequences used to validate the mutation.
Locus number	Gene	ABRC mutant seed stock	Primers sequences	Reference
AT5G46330	FLS2	CS875982 (fls2_SAIL)	LP - ACATGTCCGGTACTATCGCAG	Danna et al., 2011
			RP - TCCATCAAGACAGCTAATGAGC
AT1G64280	NPR1	CS3726 (npr1-1)	F4 - GAAGCTATTGGATAGATG	Li et al., 1999
			R5 - GTTGAGCAAGTGCAACT
AT1G74710	ICS1	sid2-2/ eds16-1 (sid2-2)	LP - AAGCTTGCAAGAGTGCAA	Wildermuth et al., 2001
			RP - AAGCAAAATGTTTGAGTCAGCA
AT3G09520	EXO70H4	SALK_003200C (exo70h4-3)	LP - AACAAACCTGAAGCCATGATG	Kulich et al., 2015
			RP - GTTGCTGTAGTCAGCGAGGAG
AT3G18780	ACT2	-	F - TATGTCGCCATCCAAGCTGTTCTC	-
			R - TCACCAGAATCCAGCACAATACCG
			TAGCATCTGAATTTCATAACCAATCTCGATACAC	T-DNA primer LB3_SAIL
			ATTTTGCCGATTTCGGAAC	T-DNA primer LBb1.3
