# Supplementary material for: Novel molecular components involved in callose-mediated Arabidopsis defense against Salmonella enterica and Escherichia coli O157:H7
Source: BMC Plant Biol. 2020 Jan 8;20:16. doi: 10.1186/s12870-019-2232-x (PMC6950905; doi:10.1186/s12870-019-2232-x)
Supplement: Supplementary file 9 — Additional file 9. Sequence of primers used to validate the microarray results by RT-qPCR analysis. [file 12870_2019_2232_MOESM9_ESM.xlsx]

## Sheet: Table S5
Table S5. Sequence of primers used to validate the microarray results by RT-qPCR analysis.
Gene	Primer	Sequence (5’-3’)	Size (bp)
ACT8 (At1g49240)	Forward	TTCCGGTTACAGCGTTTGGAGAGA	87
	Reverse	AACGCGGATTAGTGCCTCAGGTAA
MLO12 (At2g39200)	Forward	GGCTGCCCTTCCTTCCCTTGATT	161
	Reverse	ACGAGGACGACCAAACCAAAAGAG
FRK1 (At2g19190)	Forward	GCTCCAAGCGAAGATGGCGGACTT	129
	Reverse	CTGACTCATCGTCGGGGTCAAGGT
CASPL4D1(At2g39530)	Forward	CCTCATAACGGTGGTCCTCATC	118
	Reverse	GACGGCAGCGGACAGCATGTAT
Protein kinase-related (At3g46280)	Forward	GGCGTCCCAGATAGTCTTTCAG	175
	Reverse	TTTTGCTTGTTTCGCTCCTCCAG
DUF247 (At3g50190)	Forward	TCTTGATGGCTGTTTTGTTCTCG	165
	Reverse	TAAGTTGGCATCAAAGGAAGTT
ASY1 (At1g67370)	Forward	AAGATGACGATGATGGAGAGGTT	114
	Reverse	GAGTATCAAGGTGACGGGAGTT
FDB/LRR-like(At4g10420)	Forward	GCCTTGAGCGTCTGACACTACAT	165
	Reverse	GAACAATACTCGGTTGATTCCAGG
PR-2 (At3g57260)	Forward	CTCACCACCAATGTTGATGATTCTTCTCAG	120
	Reverse	GATGGACTTGGCAAGGTATCGCCTAG
PDF1.2 (At5g44420)	Forward	GGCTAAGTTTGCTTCCATCATCACCC	143
	Reverse	CATTACTGTTTCCGCAAACCCCTGAC
